# Supplementary material for: Tracing tumorigenesis in a solid tumor model at single-cell resolution
Source: Nat Commun. 2020 Feb 20;11:991. doi: 10.1038/s41467-020-14777-0 (PMC7033116; doi:10.1038/s41467-020-14777-0)
Supplement: Supplementary file 3 — Supplementary Data 1 [file 41467_2020_14777_MOESM3_ESM.xlsx]

## Sheet: basal normal -> basal tumor
gene

## Sheet: basal tumor -> CSC 1
gene

## Sheet: CSC 1 -> CSC 2
gene

## Sheet: CSC 2 -> luminal Clu+
gene
