# Supplementary material for: Tracing tumorigenesis in a solid tumor model at single-cell resolution
Source: Nat Commun. 2020 Feb 20;11:991. doi: 10.1038/s41467-020-14777-0 (PMC7033116; doi:10.1038/s41467-020-14777-0)
Supplement: Supplementary file 5 — Source Data [file 41467_2020_14777_MOESM5_ESM.zip]

Archive with 2 entries (2 files):
- README
- all_metadata.tsv
