# Supplementary material for: Tracing tumorigenesis in a solid tumor model at single-cell resolution
Source: Nat Commun. 2020 Feb 20;11:991. doi: 10.1038/s41467-020-14777-0 (PMC7033116; doi:10.1038/s41467-020-14777-0)
Supplement: Supplementary file 5 — Source Data [file 41467_2020_14777_MOESM5_ESM.zip › README]

# the file "all_metadata.tsv" is a tab-separated file summarizing all cell annotation used in the manuscript "Tracing tumorigenesis in a solid tumor model at single-cell resolution"

columns are the following:

tSNE_1: tSNE coordinate 1 as in Figs. 2, 4A+B, S9C 
tSNE_2: tSNE coordinate 2 as in Figs. 2, 4A+B, S9C
nGene: # of genes for the cells shown in Fig. S1
nUMI: # of UMIs for the cells shown in Fig. S1
percent.mito: percent mitochondrial genes for these cells
percent.ribo: percent ribosomal genes  for these cells
orig.ident: the sample origin of these cells
sex: the respective sex
genotype: the respective genotype
stage: the respective stage
batch: the DropSeq and sequencing batch
protocol: the protocol (fixed vs live)
cell.type: the cluster assignment in Fig. 2A
genotype_entropy: the entropy regarding genotype (Fig. S2)
sex_entropy: entropy regarding sex (Fig. S2)
stage_entropy: entropy regarding stage (Fig. S2)
group_entropy: entropy regarding group (=genotype+sex+stage) (Fig. S2)
orig.ident_entropy: entropy regarding sample origin (Fig. S2)
random.genotype_entropy: entropy regarding genotype, but randomized (Fig. S2)
random.sex_entropy: entropy regarding sex, randomized (Fig. S2)
random.stage_entropy: entropy regarding stage, randomized (Fig. S2)
random.group_entropy: entropy regarding group, randomized (Fig. S2)
random.orig.ident_entropy: entropy regarding sample origin, randomized (Fig. S2)
genotype.ratio: log2 ratio of DM to CTRL cells, Fig. 2B
tSNE_1_WT: tSNE coordinate 1 for Figs. 1B, S3 and S4A
tSNE_2_WT: tSNE coordinate 2 for Figs. 1B, S3 and S4A
cell.type_WT: cluster assignment for Fig. 1B
sex.ratio_WT: log2 ratio male vs female as in Fig. S3D
stage.ratio_WT: log2 ratio P90 vs P40 as in Fig. S3C
tSNE_1_CITE: tSNE coordinate 1 for Figs. 3B and S8A
tSNE_2_CITE: tSNE coordinate 2 for Figs. 3B and S8A
cell.type_CITE: cluster assignment of Fig. 3B
tSNE_1_myeloid: tSNE coordinate 1 for Figs. 3D and S8C
tSNE_2_myeloid: tSNE coordinate 2 for Figs. 3D and S8C
cell.type_myeloid: cluster assignment in Fig. 3D 
tSNE_1_subset: tSNE coordinate 1 for Figs. 4A (right) and S9C+D
tSNE_2_subset: tSNE coordinate 2 for Figs. 4A (right) and S9C+D
cell.type_subset: cluster assignment of Figs. 4A and S9C
DC1_subset: diffusion coordinate 1 in Fig. 5A
DC2_subset: diffusion coordinate 2 in Fig. 5A
DPT_subset: diffusion pseudotime for Figs. 5B+C+D+F
EMT_score: EMT score in Fig. 5C
WNT_score: WNT score in Fig. 5C
stemness_score: stemness score in Fig. 5C
