# Supplementary material for: Tracing tumorigenesis in a solid tumor model at single-cell resolution
Source: Nat Commun. 2020 Feb 20;11:991. doi: 10.1038/s41467-020-14777-0 (PMC7033116; doi:10.1038/s41467-020-14777-0)
Supplement: Supplementary file 5 — Source Data [file 41467_2020_14777_MOESM5_ESM.zip › all_metadata.tsv]

tSNE_1	tSNE_2	nGene	nUMI	percent.mito	percent.ribo	orig.ident	sex	genotype	stage	batch	protocol	cell.type	genotype_entropy	sex_entropy	stage_entropy	group_entropy	orig.ident_entropy	random.genotype_entropy	random.sex_entropy	random.stage_entropy	random.group_entropy	random.orig.ident_entropy	genotype.ratio	tSNE_1_WT	tSNE_2_WT	cell.type_WT	sex.ratio_WT	stage.ratio_WT	tSNE_1_CITE	tSNE_2_CITE	cell.type_CITE	tSNE_1_myeloid	tSNE_2_myeloid	cell.type_myeloid	tSNE_1_subset	tSNE_2_subset	cell.type_subset	DC1_subset	DC2_subset	DPT_subset	EMT_score	WNT_score	stemness_score
B6T90R1M_CTTGCCATATAT	-5.10728318241997	-17.1627947047257	2533	23342	0.916802330562934	3.02459086624968	B6T90R1M	M	DM	P90	B6	fixed	acinar	0.196062616428099	0.0908898827954564	0.000836609804260927	0.422603906067773	1.52597049445232	0.0190158173208311	0.000280121644178295	0.0438327184162281	0.080994106735796	0.525585662681229	1.63869689615563	NA	NA	NA	NA	NA	NA	NA	NA	NA	NA	NA	NA	NA	NA	NA	NA	NA	NA	NA	NA
B6T90R1M_CGGATCCAGTTA	-4.80461295636395	-17.0676799758841	2456	23079	0.73660037263313	2.98973092421682	B6T90R1M	M	DM	P90	B6	fixed	acinar	0.480779243603328	0.0908898827954564	0.0711065257225587	0.782275460125016	1.73989311740405	0.0190158173208311	0.000280121644178295	0.0438327184162281	0.127014042331634	0.504587517223069	1.70106233872972	NA	NA	NA	NA	NA	NA	NA	NA	NA	NA	NA	NA	NA	NA	NA	NA	NA	NA	NA	NA
B6T90R1M_GTCAACCATTCA	-4.95907523548356	-17.1428480116049	2390	23805	2.01638311279143	3.5454736399916	B6T90R1M	M	DM	P90	B6	fixed	acinar	0.480779243603328	0.0250719758938324	0.0711065257225587	0.64717910782581	1.69599109867152	0.0080868707295433	0.0123469950216026	0.0438327184162281	0.143374045204896	0.588050300593267	1.68130396300459	NA	NA	NA	NA	NA	NA	NA	NA	NA	NA	NA	NA	NA	NA	NA	NA	NA	NA	NA	NA
B6T90R1M_CATGTCTTGAGG	-4.81267536540205	-17.0837280731858	2538	23509	1.10595941979667	3.9686928410396	B6T90R1M	M	DM	P90	B6	fixed	acinar	0.480779243603328	0.0908898827954564	0.0994837726931112	0.784466989665359	1.76636723691362	0.0080868707295433	0.00408968708676313	0.0438327184162281	0.132431061277174	0.503095473027471	1.70463372616407	NA	NA	NA	NA	NA	NA	NA	NA	NA	NA	NA	NA	NA	NA	NA	NA	NA	NA	NA	NA
B6T90R1M_TTAGCTTTTTTA	-4.82844307234542	-17.0933825616633	2459	23122	0.912550817403339	2.69872848369518	B6T90R1M	M	DM	P90	B6	fixed	acinar	0.480779243603328	0.0642128529042165	0.133160284060537	0.791620086160697	1.79277392615816	0.0080868707295433	0.0123469950216026	0.0438327184162281	0.142578667422182	0.559597736540221	1.70352861228122	NA	NA	NA	NA	NA	NA	NA	NA	NA	NA	NA	NA	NA	NA	NA	NA	NA	NA	NA	NA
B6T90R1M_ACAGACTACAGT	-4.7871358152996	-17.0263776068966	2342	20539	0.856906373241151	2.32241102293198	B6T90R1M	M	DM	P90	B6	fixed	acinar	0.480779243603328	0.0908898827954564	0.0711065257225587	0.743610590226798	1.72779857881252	0.0080868707295433	0.000280121644178295	0.0438327184162281	0.0833791469957278	0.588774779775868	1.69049206350597	NA	NA	NA	NA	NA	NA	NA	NA	NA	NA	NA	NA	NA	NA	NA	NA	NA	NA	NA	NA
B6T90R1M_GCTAACTGTAGA	-4.90028010912762	-14.9591282686778	1547	16160	0.606435643564356	2.12252475247525	B6T90R1M	M	DM	P90	B6	fixed	acinar	0.151146360676844	0.0123469950216026	0.0711065257225587	0.597470794036926	1.57116241341087	0.00987506410749395	0.00408968708676313	0.0152067866951721	0.104045617050649	0.679789498127333	0.744064602711446	NA	NA	NA	NA	NA	12.8524579238052	15.7298985090495	acinar	NA	NA	NA	NA	NA	NA	NA	NA	NA	NA	NA	NA
B6T90R1M_ACCCCCCTGACG	-4.84578189273181	-16.9880741599741	2315	20051	0.708194105032168	2.62829784050671	B6T90R1M	M	DM	P90	B6	fixed	acinar	0.311690934061699	0.0423255107035886	0.0152067866951721	0.609062337665815	1.51960279088292	0.0814835306381867	0.0123469950216026	0.0127899811630507	0.165159527329856	0.461806777469058	1.65897663920379	NA	NA	NA	NA	NA	NA	NA	NA	NA	NA	NA	NA	NA	NA	NA	NA	NA	NA	NA	NA
B6T90R1M_ATAACGCATTGA	-4.68956408853799	-16.9148383095195	2232	19264	1.34966777408638	3.51432724252492	B6T90R1M	M	DM	P90	B6	fixed	acinar	0.386918921737884	0.0908898827954564	0.0994837726931112	0.806353465247993	1.82281122502044	0.0080868707295433	0.0250719758938324	0.0259165059443335	0.106450987719219	0.670846882220348	1.67268404418725	NA	NA	NA	NA	NA	NA	NA	NA	NA	NA	NA	NA	NA	NA	NA	NA	NA	NA	NA	NA
B6T90R1M_TATTAGGTAACA	-4.30833475635669	-16.6967122623924	2386	15419	1.10902133731111	4.01452753096829	B6T90R1M	M	DM	P90	B6	fixed	acinar	0.621999030691263	0.202231579819505	0.270696388804232	1.24293709761179	1.99051053754741	0.0190158173208311	0.00408968708676313	0.0667552039255145	0.0602865320057184	0.537220504490449	1.66099689988011	NA	NA	NA	NA	NA	NA	NA	NA	NA	NA	NA	NA	NA	NA	NA	NA	NA	NA	NA	NA
B6T90R1M_CATCGAACTGGC	-4.71277644794138	-14.9954296814884	1400	16457	0.625873488485143	1.93838488181321	B6T90R1M	M	DM	P90	B6	fixed	acinar	0.196062616428099	0.000280121644178295	0.0711065257225587	0.620052264868931	1.62371912135545	0.00272623394073856	0.000938229138983768	0.0152067866951721	0.191898467534432	0.528783374764247	0.789632054707029	NA	NA	NA	NA	NA	15.152337974264	5.99746804427782	luminal Clu+	NA	NA	NA	NA	NA	NA	NA	NA	NA	NA	NA	NA
B6T90R1M_TACATGTTACGT	-4.12842122983863	-16.8148739925821	2000	15712	1.36201629327902	2.9786150712831	B6T90R1M	M	DM	P90	B6	fixed	acinar	0.621999030691263	0.202231579819505	0.270696388804232	1.39717690696606	2.27727915169248	0.0554593589220221	0.0423255107035886	0.00429726377263986	0.196535092111409	0.503818539327763	1.75240531778251	NA	NA	NA	NA	NA	15.1696274227633	5.79784027470283	luminal Clu+	NA	NA	NA	NA	NA	NA	NA	NA	NA	NA	NA	NA
B6T90R1M_GTCGTTTTCTGA	-4.30137366424542	-14.326365807552	1293	14573	0.878336649969121	1.51650312221231	B6T90R1M	M	DM	P90	B6	fixed	acinar	0.480779243603328	0.000280121644178295	0.0152067866951721	0.574705528031936	1.35444101045385	0.00272623394073856	0.000280121644178295	0.00429726377263986	0.227256488313357	0.376558018929805	0.566456570910247	NA	NA	NA	NA	NA	12.8124657143866	15.1865067263509	acinar	NA	NA	NA	NA	NA	NA	NA	NA	NA	NA	NA	NA
B6T90R1M_TGTTTATGTCGC	-3.30742896528689	-14.6970219770729	1269	13432	0.461584276354973	1.86867182846933	B6T90R1M	M	DM	P90	B6	fixed	acinar	0.0814835306381867	0.00612489057131551	0.00578786178102136	0.350444504877743	1.3633100649385	0.00272623394073856	0.0501719454595419	0.00429726377263986	0.265026536394136	0.439776485283809	0.864526002223294	NA	NA	NA	NA	NA	14.0857745551669	6.27892800897219	luminal Clu+	NA	NA	NA	NA	NA	NA	NA	NA	NA	NA	NA	NA
B6T90R1M_TCTAGGCGAACG	-4.52730590461611	-14.0057527125056	1544	13572	1.45888594164456	4.88505747126437	B6T90R1M	M	DM	P90	B6	fixed	acinar	0.0814835306381867	0.0123469950216026	0.000333100319755163	0.309985855925913	1.31716185265616	0.00272623394073856	0.00408968708676313	0.00429726377263986	0.114625304477509	0.33329880284225	0.40676660882849	NA	NA	NA	NA	NA	12.647196520204	14.710533396149	acinar	NA	NA	NA	NA	NA	NA	NA	NA	NA	NA	NA	NA
B6T90R1M_TAGCCTGACCCN	-4.27478220528223	-16.7340221830704	2382	16415	0.603106914407554	4.27657630216266	B6T90R1M	M	DM	P90	B6	fixed	acinar	0.621999030691263	0.0908898827954564	0.17253005487237	1.21288013010504	1.94560119539625	0.0190158173208311	0.0123469950216026	0.0667552039255145	0.0658112325834686	0.550727756636156	1.68576113506636	NA	NA	NA	NA	NA	NA	NA	NA	NA	NA	NA	NA	NA	NA	NA	NA	NA	NA	NA	NA
B6T90R1M_GCGTGTGCGTAG	-4.79985847074008	-17.0829023634804	2220	23517	0.697367861546966	2.58536377939363	B6T90R1M	M	DM	P90	B6	fixed	acinar	0.480779243603328	0.0642128529042165	0.0994837726931112	0.782716718770124	1.75958796879836	0.0080868707295433	0.00408968708676313	0.0438327184162281	0.151475872881454	0.553594869517063	1.70808004562999	NA	NA	NA	NA	NA	NA	NA	NA	NA	NA	NA	NA	NA	NA	NA	NA	NA	NA	NA	NA
B6T90R1M_CGCCAGGAGTGT	-4.36877110096378	-16.7494017418991	2091	16129	1.90960381920764	3.7262074524149	B6T90R1M	M	DM	P90	B6	fixed	acinar	0.621999030691263	0.202231579819505	0.17253005487237	1.0840528722822	1.9566566185254	0.0347344516027309	0.0123469950216026	0.0259165059443335	0.0428259000394079	0.594064260598955	1.67384111647646	NA	NA	NA	NA	NA	15.1113316371346	5.73500738095901	luminal Clu+	NA	NA	NA	NA	NA	NA	NA	NA	NA	NA	NA	NA
B6T90R1M_CAGTTACCTAAT	-2.55275701407181	-14.0546960089359	1406	11645	0.721339630742808	2.23271790468012	B6T90R1M	M	DM	P90	B6	fixed	acinar	0.0190158173208311	0.0159453593945192	0.00578786178102136	0.566939548454148	1.65266807461427	0.0080868707295433	0.0305555159083348	0.0152067866951721	0.254352032297205	0.425594975412565	0.661156222546605	NA	NA	NA	NA	NA	13.5547432728267	6.0461012755967	luminal Clu+	NA	NA	NA	NA	NA	NA	NA	NA	NA	NA	NA	NA
B6T90R1M_TACTGCGCACGT	-4.71692294116259	-13.6396226689764	1199	14326	0.544464609800363	2.02429149797571	B6T90R1M	M	DM	P90	B6	fixed	acinar	0.0814835306381867	0.0250719758938324	0.0711065257225587	0.465552135540184	1.57733204961633	2.51462662377838e-05	0.000938229138983768	0.0127899811630507	0.263882751058196	0.45165433690631	0.250134541740802	NA	NA	NA	NA	NA	12.602770584104	14.6502304189078	acinar	NA	NA	NA	NA	NA	NA	NA	NA	NA	NA	NA	NA
B6T90R1M_AGCTTTATTCAA	-2.76845965470352	-15.7796010467962	1582	13400	1.13432835820896	2.61194029850746	B6T90R1M	M	DM	P90	B6	fixed	acinar	0.249024399146223	0.0423255107035886	0.0291542655468491	0.533381687269475	1.2962011871067	0.0080868707295433	0.0501719454595419	0.000333100319755163	0.29459453057767	0.497164621861824	1.39203878156445	NA	NA	NA	NA	NA	14.9395099351936	5.91455815489733	luminal Clu+	NA	NA	NA	NA	NA	NA	NA	NA	NA	NA	NA	NA
B6T90R1M_GCCCCCCTGACG	-4.42632801356903	-16.7198829880985	2068	17833	0.493467167610609	2.29910839454943	B6T90R1M	M	DM	P90	B6	fixed	acinar	0.386918921737884	0.202231579819505	0.0994837726931112	1.0358286386435	1.80956700234732	0.0347344516027309	0.0423255107035886	0.0259165059443335	0.0657767016437488	0.611926111233867	1.64738519497505	NA	NA	NA	NA	NA	15.075481110193	5.63957924385914	luminal Clu+	NA	NA	NA	NA	NA	NA	NA	NA	NA	NA	NA	NA
B6T90R1M_TTGACGAAGTTG	-3.15382487685338	-13.711451572135	1204	10397	0.875252476675964	2.2698855439069	B6T90R1M	M	DM	P90	B6	fixed	acinar	0.311690934061699	0.0423255107035886	0.270696388804232	0.798357896548928	1.82285202108722	0.00272623394073856	0.0750876394076224	0.000836609804260927	0.116106261882023	0.468251134606011	0.469677493188054	NA	NA	NA	NA	NA	13.5049131145089	5.46997594879954	luminal Clu+	NA	NA	NA	NA	NA	NA	NA	NA	NA	NA	NA	NA
B6T90R1M_AACTTCATATGG	-1.48736584247419	-14.5231136471461	835	10221	1.34037765384992	2.28940416788964	B6T90R1M	M	DM	P90	B6	fixed	acinar	0.0347344516027309	0.0123469950216026	0.0152067866951721	0.42706405854199	1.38118582962781	0.00272623394073856	0.000938229138983768	0.000836609804260927	0.114619130748215	0.318580931562349	0.918959660460303	NA	NA	NA	NA	NA	14.0939981965548	5.19849761445912	luminal Clu+	NA	NA	NA	NA	NA	NA	NA	NA	NA	NA	NA	NA
B6T90R1M_CTGAGTCTGGCA	-2.44229336997225	-16.2233418934147	1217	12909	1.4021225501588	3.50917964211016	B6T90R1M	M	DM	P90	B6	fixed	acinar	0.621999030691263	0.202231579819505	0.218127793401716	1.260494555165	2.19111747127396	0.0554593589220221	0.0123469950216026	0.0259165059443335	0.110845961982204	0.614432453392563	1.62070334860726	NA	NA	NA	NA	NA	15.0897383767125	5.06615407182223	luminal Clu+	NA	NA	NA	NA	NA	NA	NA	NA	NA	NA	NA	NA
B6T90R1M_TCCTTGCGACGC	-1.51546798276865	-16.1174683477106	1433	9001	2.79968892345295	2.62193089656705	B6T90R1M	M	DM	P90	B6	fixed	acinar	0.386918921737884	0.122573185724088	0.133160284060537	0.757010249378807	1.45568442565273	0.0190158173208311	0.000280121644178295	0.0127899811630507	0.049306081172216	0.525542314619903	1.623841341667	NA	NA	NA	NA	NA	NA	NA	NA	NA	NA	NA	NA	NA	NA	NA	NA	NA	NA	NA	NA
B6T90R1M_CGCTGCCCTCCA	-3.22458136552724	-16.0189199015946	1656	14669	1.98377530847365	2.81546117663099	B6T90R1M	M	DM	P90	B6	fixed	acinar	0.480779243603328	0.0908898827954564	0.047735551789398	0.711689899884593	1.59146995292589	0.0190158173208311	0.000938229138983768	0.000333100319755163	0.169071245659449	0.45348660069449	1.47128657532495	NA	NA	NA	NA	NA	14.0058725018816	7.65563247681279	acinar	NA	NA	NA	NA	NA	NA	NA	NA	NA	NA	NA	NA
B6T90R1M_GGCCAATTCAGC	-4.1023069155998	-16.6151538462601	1833	14864	0.645855758880517	3.48493003229279	B6T90R1M	M	DM	P90	B6	fixed	acinar	0.480779243603328	0.307010025667526	0.270696388804232	1.35877965850759	2.12336143631156	0.00179173152912752	0.0123469950216026	0.0127899811630507	0.104528655971687	0.65645813397648	1.65991204772501	NA	NA	NA	NA	NA	15.0342210317345	5.55835562076598	luminal Clu+	NA	NA	NA	NA	NA	NA	NA	NA	NA	NA	NA	NA
B6T90R1M_ATGCCTTAGGAG	-2.30320351554543	-16.0668335596037	1829	12994	1.90087732799754	3.25534862244113	B6T90R1M	M	DM	P90	B6	fixed	acinar	0.386918921737884	0.122573185724088	0.0994837726931112	0.765939411597037	1.57939670369497	0.0347344516027309	0.0159453593945192	0.000333100319755163	0.0794467954450016	0.602929857743306	1.55380416092568	NA	NA	NA	NA	NA	NA	NA	NA	NA	NA	NA	NA	NA	NA	NA	NA	NA	NA	NA	NA
B6T90R1M_CCCAAGATGTCC	-0.583564250588255	-13.2010567117171	744	8555	0.362361192285213	1.64815897136178	B6T90R1M	M	DM	P90	B6	fixed	acinar	0.00987506410749395	0.0908898827954564	0.00429726377263986	0.409586958537887	1.40638513629926	0.0190158173208311	0.000938229138983768	0.00578786178102136	0.193525000102916	0.313376929154433	0.423937889652447	NA	NA	NA	NA	NA	12.4877268438844	5.96988282888444	luminal Clu+	NA	NA	NA	NA	NA	NA	NA	NA	NA	NA	NA	NA
B6T90R1M_TATGCGAAAGCG	17.0120284247722	-9.76044065563908	898	9620	0.550935550935551	1.61122661122661	B6T90R1M	M	DM	P90	B6	fixed	acinar	0.621999030691263	0.37093020399499	0.484509713067801	1.62417355709903	2.59109529953368	0.0190158173208311	0.000938229138983768	0.0152067866951721	0.121923033185337	0.534950443390429	4.46966360044682	NA	NA	NA	NA	NA	14.9144830043637	3.93227220069175	luminal Clu+	NA	NA	NA	NA	NA	NA	NA	NA	NA	NA	NA	NA
B6T90R1M_GCAACTACCTAT	-2.42944706581001	-16.069845308235	1390	11188	1.57311405076868	3.70039327851269	B6T90R1M	M	DM	P90	B6	fixed	acinar	0.621999030691263	0.307010025667526	0.401629385740355	1.53679725411282	2.49755464424812	0.0190158173208311	0.000280121644178295	0.0127899811630507	0.223360855509272	0.545054871926601	1.5481670730213	NA	NA	NA	NA	NA	15.0185275708998	4.90579079192528	luminal Clu+	NA	NA	NA	NA	NA	NA	NA	NA	NA	NA	NA	NA
B6T90R1M_GCCTGTAATCTA	-0.823416387219288	-13.5734875696917	916	9567	0.783944810285356	1.66196299780496	B6T90R1M	M	DM	P90	B6	fixed	acinar	0.00179173152912752	0.0908898827954564	0.0152067866951721	0.49564605999254	1.56997879769232	0.00987506410749395	0.000938229138983768	0.000836609804260927	0.148684017191974	0.468438825833219	0.55478408637798	NA	NA	NA	NA	NA	12.6007572591082	5.48289385550585	luminal Clu+	NA	NA	NA	NA	NA	NA	NA	NA	NA	NA	NA	NA
B6T90R1M_CTCACAAGCTGC	-1.42477908147535	-15.2914036041534	1041	8034	1.08289768483943	2.76325616131441	B6T90R1M	M	DM	P90	B6	fixed	acinar	0.386918921737884	0.202231579819505	0.270696388804232	1.1123305865236	2.06675335764692	0.00179173152912752	0.00408968708676313	0.0152067866951721	0.18779085265947	0.454888063987567	1.2584506087981	NA	NA	NA	NA	NA	13.9012679100199	4.14134708964763	luminal Clu+	NA	NA	NA	NA	NA	NA	NA	NA	NA	NA	NA	NA
B6T90R1M_ATGCGCCCAGGA	-2.41475722055296	-15.7843352183858	1504	12420	1.19967793880837	3.51851851851852	B6T90R1M	M	DM	P90	B6	fixed	acinar	0.621999030691263	0.0908898827954564	0.17253005487237	0.973977743320112	1.86988364954053	0.0190158173208311	0.000280121644178295	0.000333100319755163	0.239992964884765	0.44297216629522	1.41670608654219	NA	NA	NA	NA	NA	14.8253638735135	4.93073344608737	luminal Clu+	NA	NA	NA	NA	NA	NA	NA	NA	NA	NA	NA	NA
B6T90R1M_TGCGATCACCCG	-3.6995403256785	-16.3862753054485	1756	15812	1.1952947128763	2.29572476600051	B6T90R1M	M	DM	P90	B6	fixed	acinar	0.621999030691263	0.202231579819505	0.17253005487237	1.17153768909448	1.88812202991066	0.0080868707295433	0.000280121644178295	0.0259165059443335	0.148298449685206	0.702500788877696	1.60601455523206	NA	NA	NA	NA	NA	15.074373027297	5.92566854618902	luminal Clu+	NA	NA	NA	NA	NA	NA	NA	NA	NA	NA	NA	NA
B6T90R1M_CTCTTCTGGTGT	-1.79383038608774	-16.1575390365218	1213	9585	3.08815858111633	2.82733437663015	B6T90R1M	M	DM	P90	B6	fixed	acinar	0.480779243603328	0.202231579819505	0.133160284060537	0.928808897599745	1.70823049628336	0.0814835306381867	0.000280121644178295	0.0259165059443335	0.149276898296116	0.470644930788638	1.62549719563041	NA	NA	NA	NA	NA	14.075082730743	7.39600879572314	acinar	NA	NA	NA	NA	NA	NA	NA	NA	NA	NA	NA	NA
B6T90R1M_TCCGCTCGGTTN	-1.98453312893639	-15.1417926947316	1224	9661	0.972984163130111	3.75737501293862	B6T90R1M	M	DM	P90	B6	fixed	acinar	0.621999030691263	0.202231579819505	0.484509713067801	1.3131631030623	2.02395000592064	0.0554593589220221	0.000280121644178295	0.00578786178102136	0.0711194846685115	0.334015502034443	1.15673088793356	NA	NA	NA	NA	NA	15.5767940986201	2.98543549514249	luminal Clu+	NA	NA	NA	NA	NA	NA	NA	NA	NA	NA	NA	NA
B6T90R1M_GATGCTAGCTTA	-2.46402225195092	-15.3705690755177	1174	11053	0.642359540396272	2.56039084411472	B6T90R1M	M	DM	P90	B6	fixed	acinar	0.249024399146223	0.0642128529042165	0.133160284060537	0.694893278597262	1.74946465736196	0.00272623394073856	0.186341291893282	0.0291542655468491	0.24701880241601	0.497858887629782	1.22674177786925	NA	NA	NA	NA	NA	14.6170665990405	5.34328526270439	luminal Clu+	NA	NA	NA	NA	NA	NA	NA	NA	NA	NA	NA	NA
B6T90R1M_AACTTCGACCAT	-0.0529586794461949	-12.052894253522	842	10068	0.893921334922527	2.19507350019865	B6T90R1M	M	DM	P90	B6	fixed	acinar	0.00987506410749395	0.000938229138983768	0.000836609804260927	0.146667335533639	0.938654488480724	0.0814835306381867	0.000938229138983768	0.0259165059443335	0.144874449624648	0.37629459922626	-0.00039022539177184	NA	NA	NA	NA	NA	12.7311079993834	6.90410476230427	luminal Clu+	NA	NA	NA	NA	NA	NA	NA	NA	NA	NA	NA	NA
B6T90R1M_CTTCATAACGCC	18.1169030073425	-10.8410917118746	1570	8556	0.561009817671809	4.13744740532959	B6T90R1M	M	DM	P90	B6	fixed	acinar	0.621999030691263	0.25113537430693	0.401629385740355	1.29803030935702	1.91463857791611	0.0080868707295433	0.00612489057131551	0.00429726377263986	0.0393223428169837	0.422363288908181	5.19530079059628	NA	NA	NA	NA	NA	15.6506817302863	2.85494480949852	luminal Clu+	NA	NA	NA	NA	NA	NA	NA	NA	NA	NA	NA	NA
B6T90R1M_TATCCTATTGGT	15.2393859125645	-8.97750095559562	1195	8178	1.10051357300073	2.23771093176816	B6T90R1M	M	DM	P90	B6	fixed	acinar	0.151146360676844	0.0908898827954564	0.17253005487237	0.732086559218447	1.73956580163291	0.00179173152912752	0.000938229138983768	0.0152067866951721	0.0485734360496363	0.409292681167073	3.64923547717498	NA	NA	NA	NA	NA	13.9430332769264	3.58594029822707	luminal Clu+	NA	NA	NA	NA	NA	NA	NA	NA	NA	NA	NA	NA
B6T90R1M_CAGTAAAGGTTA	17.2262399959169	-9.83518102092747	1621	9610	2.01873048907388	3.08012486992716	B6T90R1M	M	DM	P90	B6	fixed	acinar	0.621999030691263	0.307010025667526	0.484509713067801	1.43042714527539	2.40332523510719	0.0347344516027309	0.0423255107035886	0.000836609804260927	0.181675877688177	0.434702407431947	4.5297874828821	NA	NA	NA	NA	NA	14.9534401628647	3.51476729344195	luminal Clu+	NA	NA	NA	NA	NA	NA	NA	NA	NA	NA	NA	NA
B6T90R1M_TAGCTTTTTTAN	17.4477593030545	-9.6450671691157	1050	9272	0.593183779119931	1.87661777394305	B6T90R1M	M	DM	P90	B6	fixed	acinar	0.621999030691263	0.635560235280115	0.586022374584505	1.8455900840725	2.81796000478692	0.0347344516027309	0.0159453593945192	0.000333100319755163	0.225582803054879	0.476076120947286	4.37934295901407	NA	NA	NA	NA	NA	14.8364660174912	4.06188534368985	luminal Clu+	NA	NA	NA	NA	NA	NA	NA	NA	NA	NA	NA	NA
B6T90R1M_CATCGAGGAACT	17.7749089191615	-9.93507286488722	1557	8214	1.21743364986608	3.99318237156075	B6T90R1M	M	DM	P90	B6	fixed	acinar	0.621999030691263	0.37093020399499	0.270696388804232	1.31552626240513	2.10295173419719	0.00179173152912752	0.00612489057131551	0.000333100319755163	0.0888023958011415	0.479818858178042	4.59971960586852	NA	NA	NA	NA	NA	15.2419741240065	3.27107320889252	luminal Clu+	NA	NA	NA	NA	NA	NA	NA	NA	NA	NA	NA	NA
B6T90R1M_ACGCGGTCACCA	-2.11928906806277	-15.6911383749002	747	10519	0.370757676585227	1.67316284817948	B6T90R1M	M	DM	P90	B6	fixed	acinar	0.621999030691263	0.25113537430693	0.270696388804232	1.32394915857879	2.26554580595114	0.0347344516027309	0.000280121644178295	0.000333100319755163	0.261172365446948	0.447184094493112	1.39283168565838	NA	NA	NA	NA	NA	14.8876442928728	4.41149013152323	luminal Clu+	NA	NA	NA	NA	NA	NA	NA	NA	NA	NA	NA	NA
B6T90R1M_CCTCTTACGTTC	17.5475284416243	-9.93095805239742	982	7286	2.62146582486961	3.06066428767499	B6T90R1M	M	DM	P90	B6	fixed	acinar	0.621999030691263	0.444555134519806	0.586022374584505	1.73027383243422	2.61137391218359	0.0080868707295433	0.00408968708676313	0.00578786178102136	0.163205800479863	0.469023442960181	4.60096433425141	NA	NA	NA	NA	NA	14.0141267239824	4.05969985629008	luminal Clu+	NA	NA	NA	NA	NA	NA	NA	NA	NA	NA	NA	NA
B6T90R1M_GAGCACCCAGTA	15.059530857194	-8.70023521668038	798	8666	0.750057696745904	1.52319409185322	B6T90R1M	M	DM	P90	B6	fixed	acinar	0.386918921737884	0.530741517805331	0.586022374584505	1.85085077365882	2.69340194139859	0.00179173152912752	0.0159453593945192	0.00429726377263986	0.0442851223745544	0.429359188494251	3.4464737822368	NA	NA	NA	NA	NA	14.2060748856344	3.53885054329179	luminal Clu+	NA	NA	NA	NA	NA	NA	NA	NA	NA	NA	NA	NA
B6T90R1M_TGTTCGTCAATA	17.8167131642043	-9.79047220053287	807	8096	0.716403162055336	2.7050395256917	B6T90R1M	M	DM	P90	B6	fixed	acinar	0.621999030691263	0.787738417977391	0.734894501323702	2.14384688633618	2.96701181252947	0.0347344516027309	0.000280121644178295	0.0152067866951721	0.138931550082556	0.456845846192712	4.48501699359503	NA	NA	NA	NA	NA	15.4733173450479	2.93274027850161	luminal Clu+	NA	NA	NA	NA	NA	NA	NA	NA	NA	NA	NA	NA
B6T90R1M_GTAAGGCTAGGC	-1.40436170615643	-14.4178308684723	1122	8549	0.8071119429173	2.0002339454907	B6T90R1M	M	DM	P90	B6	fixed	acinar	0.249024399146223	0.122573185724088	0.047735551789398	0.50867586831002	1.36171922431978	0.00179173152912752	0.00408968708676313	0.00578786178102136	0.197506678908782	0.357620739445742	0.878806685811177	NA	NA	NA	NA	NA	13.8525776916752	4.64631276122861	luminal Clu+	NA	NA	NA	NA	NA	NA	NA	NA	NA	NA	NA	NA
B6T90R1M_GATTGCGTGACA	17.3861716444056	-9.72720582218768	1185	9218	0.976350618355392	2.49511824690822	B6T90R1M	M	DM	P90	B6	fixed	acinar	0.621999030691263	0.444555134519806	0.586022374584505	1.73027383243422	2.73463013107604	0.0347344516027309	0.00612489057131551	0.00578786178102136	0.174618905029952	0.428793279297541	4.44502490951597	NA	NA	NA	NA	NA	14.9461215604762	3.399493593407	luminal Clu+	NA	NA	NA	NA	NA	NA	NA	NA	NA	NA	NA	NA
B6T90R1M_TCTACACGGATA	16.1064529586607	-7.09564364439818	507	5555	1.15211521152115	1.76417641764176	B6T90R1M	M	DM	P90	B6	fixed	acinar	0.249024399146223	0.159555753049593	0.270696388804232	1.02853001217813	1.99337214126701	0.0347344516027309	0.0501719454595419	0.047735551789398	0.252036595772043	0.523245215383363	2.50532031287151	NA	NA	NA	NA	NA	12.8140606930184	2.06878811020478	luminal Clu+	NA	NA	NA	NA	NA	NA	NA	NA	NA	NA	NA	NA
B6T90R1M_TGCACGGATAGT	-1.58143750232694	-16.3176075370105	1599	8936	3.1781557743957	3.0550581915846	B6T90R1M	M	DM	P90	B6	fixed	acinar	0.621999030691263	0.25113537430693	0.331310511173618	1.20572653804342	2.04422007770406	0.0347344516027309	0.00408968708676313	0.000836609804260927	0.159424504441124	0.519200712679961	1.71219047192089	NA	NA	NA	NA	NA	13.6733077999493	7.47251060872015	acinar	NA	NA	NA	NA	NA	NA	NA	NA	NA	NA	NA	NA
B6T90R1M_TTGTCAACGCAC	14.3419246932195	-8.55794385594679	1217	6953	0.949230547964907	3.14971954551992	B6T90R1M	M	DM	P90	B6	fixed	acinar	0.386918921737884	0.530741517805331	0.586022374584505	1.56569179512134	2.55183372009721	2.51462662377838e-05	0.0305555159083348	0.000333100319755163	0.093758790692764	0.374289099537338	3.22108979979906	NA	NA	NA	NA	NA	14.8475555525621	2.92421843154448	luminal Clu+	NA	NA	NA	NA	NA	NA	NA	NA	NA	NA	NA	NA
B6T90R1M_GTTAACTCATCT	16.9681003931533	-9.6130089459958	1088	7329	1.05062082139446	3.49297312048028	B6T90R1M	M	DM	P90	B6	fixed	acinar	0.621999030691263	0.635560235280115	0.586022374584505	1.98796156607371	2.9492351965422	0.00179173152912752	0.000280121644178295	0.00429726377263986	0.188309311331478	0.621334416608854	4.35038619435185	NA	NA	NA	NA	NA	14.6429622677589	2.50398208185423	luminal Clu+	NA	NA	NA	NA	NA	NA	NA	NA	NA	NA	NA	NA
B6T90R1M_GTAAGATTACAC	17.6177597924156	-9.7088055311325	1073	7532	1.00902814657462	2.11099309612321	B6T90R1M	M	DM	P90	B6	fixed	acinar	0.621999030691263	0.635560235280115	0.586022374584505	1.98796156607371	2.9492351965422	0.0080868707295433	0.00408968708676313	0.0291542655468491	0.232573021448205	0.52281288028286	4.42675677770022	NA	NA	NA	NA	NA	15.3396253701716	2.98853831096603	luminal Clu+	NA	NA	NA	NA	NA	NA	NA	NA	NA	NA	NA	NA
B6T90R1M_ATCCACATAACA	17.3070576492632	-9.89458203047612	1578	8851	1.07332504801717	3.7622867472602	B6T90R1M	M	DM	P90	B6	fixed	acinar	0.621999030691263	0.530741517805331	0.484509713067801	1.87943571103373	2.72749552479489	0.00179173152912752	0.0423255107035886	0.000836609804260927	0.237620102048111	0.540639491118842	4.57578342448279	NA	NA	NA	NA	NA	15.2965920235165	3.32166560180626	luminal Clu+	NA	NA	NA	NA	NA	NA	NA	NA	NA	NA	NA	NA
B6T90R1M_ACGTGGGTCCCN	-1.38223646297503	-14.8549833744705	677	8353	1.49646833473004	1.19717466778403	B6T90R1M	M	DM	P90	B6	fixed	acinar	0.249024399146223	0.25113537430693	0.331310511173618	1.084231693503	2.12320915520661	2.51462662377838e-05	0.0305555159083348	0.0152067866951721	0.158583592056688	0.37126062137637	1.06760598156134	NA	NA	NA	NA	NA	14.7013312915413	4.44030612408128	luminal Clu+	NA	NA	NA	NA	NA	NA	NA	NA	NA	NA	NA	NA
B6T90R1M_GTAACGCATTGA	-2.67011375311391	-15.8790900515636	1532	13432	0.997617629541394	2.46426444312091	B6T90R1M	M	DM	P90	B6	fixed	acinar	0.311690934061699	0.0908898827954564	0.133160284060537	0.801555664946343	1.74496067038474	0.0347344516027309	0.00612489057131551	0.0259165059443335	0.233283958518612	0.588236808498644	1.44457474633251	NA	NA	NA	NA	NA	14.5607499073851	4.62996222449958	luminal Clu+	NA	NA	NA	NA	NA	NA	NA	NA	NA	NA	NA	NA
B6T90R1M_CGACGCGTCGGC	-0.935431891754912	-14.2341646323446	1278	7068	0.806451612903226	3.63610639501981	B6T90R1M	M	DM	P90	B6	fixed	acinar	0.0584154886858554	0.0642128529042165	0.0152067866951721	0.303254133563127	1.19173336121621	0.00272623394073856	0.000938229138983768	0.047735551789398	0.0705065934389243	0.603884797915775	0.81135546353159	NA	NA	NA	NA	NA	13.2190772180789	3.20696327312432	luminal Clu+	NA	NA	NA	NA	NA	NA	NA	NA	NA	NA	NA	NA
B6T90R1M_CGAGTGCCATAG	17.5121023644806	-9.51976149109294	718	6443	1.03988825081484	2.32810802421232	B6T90R1M	M	DM	P90	B6	fixed	acinar	0.621999030691263	0.635560235280115	0.586022374584505	1.98796156607371	2.9492351965422	0.00179173152912752	0.000938229138983768	0.000333100319755163	0.0974503858962749	0.627869829108337	4.27562439565513	NA	NA	NA	NA	NA	15.0235807380463	2.35493513141761	luminal Clu+	NA	NA	NA	NA	NA	NA	NA	NA	NA	NA	NA	NA
B6T90R1M_CGGTTTGCCGCG	19.3712449817836	-7.44408167208219	1078	6853	1.35706989639574	2.1742302641179	B6T90R1M	M	DM	P90	B6	fixed	acinar	0.249024399146223	0.202231579819505	0.133160284060537	0.876560873884537	1.58379337120122	2.51462662377838e-05	0.0501719454595419	0.0127899811630507	0.256050094328536	0.526776826370318	2.23045461922937	NA	NA	NA	NA	NA	14.7316722602854	2.66844593642352	luminal Clu+	NA	NA	NA	NA	NA	NA	NA	NA	NA	NA	NA	NA
B6T90R1M_TCAGTTAGGTGG	15.9733189321304	-8.56061577322112	879	5121	1.64030462800234	2.30423745362234	B6T90R1M	M	DM	P90	B6	fixed	acinar	0.480779243603328	0.159555753049593	0.270696388804232	1.24266956321177	2.22705817986328	0.00179173152912752	0.00612489057131551	0.000333100319755163	0.206215208317539	0.288789156322104	3.48111762708794	NA	NA	NA	NA	NA	14.2656716386695	2.51423691989498	luminal Clu+	NA	NA	NA	NA	NA	NA	NA	NA	NA	NA	NA	NA
B6T90R1M_GGCTTTATTCAA	-2.13690118578612	-15.7321116184045	1231	10731	0.997111173236418	2.06877271456528	B6T90R1M	M	DM	P90	B6	fixed	acinar	0.621999030691263	0.25113537430693	0.270696388804232	1.22434154590237	2.16782535410931	0.0190158173208311	0.00612489057131551	0.000333100319755163	0.2410880647448	0.376638275608801	1.41020295835603	NA	NA	NA	NA	NA	14.6500098835033	3.7977022400187	luminal Clu+	NA	NA	NA	NA	NA	NA	NA	NA	NA	NA	NA	NA
B6T90R1M_GTAGAGCAGCAG	17.2791486813552	-9.50322872070893	759	6785	0.663227708179808	2.40235814296242	B6T90R1M	M	DM	P90	B6	fixed	acinar	0.621999030691263	0.635560235280115	0.586022374584505	1.98796156607371	2.9492351965422	0.00179173152912752	0.00612489057131551	0.000333100319755163	0.124308930682612	0.483303404840055	4.26689653447592	NA	NA	NA	NA	NA	14.6901437751221	2.43069302729438	luminal Clu+	NA	NA	NA	NA	NA	NA	NA	NA	NA	NA	NA	NA
B6T90R1M_GCAGACTACAGT	-2.66860333060991	-16.0232488187246	1440	13418	0.618572067372187	1.48308242659115	B6T90R1M	M	DM	P90	B6	fixed	acinar	0.621999030691263	0.307010025667526	0.218127793401716	1.3319302845742	2.20806352716002	0.0347344516027309	0.0123469950216026	0.000333100319755163	0.260446037061744	0.67208849189718	1.51236902738563	NA	NA	NA	NA	NA	14.8575582710063	4.39950692537575	luminal Clu+	NA	NA	NA	NA	NA	NA	NA	NA	NA	NA	NA	NA
B6T90R1M_AATCATAGTGTG	18.9334501413912	-9.75420017112259	671	6692	0.478182904961148	1.92767483562463	B6T90R1M	M	DM	P90	B6	fixed	acinar	0.621999030691263	0.122573185724088	0.0711065257225587	0.921827182630904	1.54566701892631	0.0584154886858554	0.00612489057131551	0.047735551789398	0.0720550502983151	0.386571511922579	4.26921616893166	NA	NA	NA	NA	NA	16.5049458179155	0.957655851801859	luminal Clu+	NA	NA	NA	NA	NA	NA	NA	NA	NA	NA	NA	NA
B6T90R1M_TTACTTACCCCC	22.4916618142417	3.12439052531145	531	4273	0.982915984086122	2.31687339106015	B6T90R1M	M	DM	P90	B6	fixed	acinar	2.51462662377838e-05	0.202231579819505	0.00429726377263986	0.373432350221818	0.864368410768269	0.0554593589220221	0.000280121644178295	0.0291542655468491	0.117074763506076	0.567504154846214	0.328935732363968	NA	NA	NA	NA	NA	11.4339319499508	2.5751740966665	luminal Clu+	NA	NA	NA	NA	NA	NA	NA	NA	NA	NA	NA	NA
B6T90R1M_CGTCCCTCCTTC	-4.7911828521479	-14.4866358526918	2180	13286	0.865572783381002	2.19027547794671	B6T90R1M	M	DM	P90	B6	fixed	acinar	0.0347344516027309	0.0423255107035886	0.0152067866951721	0.18964579899695	1.27192192093346	0.00987506410749395	0.0305555159083348	0.000836609804260927	0.163709429671013	0.542014230012134	0.561931801721205	NA	NA	NA	NA	NA	11.2858135142845	12.6992392010697	acinar	NA	NA	NA	NA	NA	NA	NA	NA	NA	NA	NA	NA
B6T90R1M_TTGTATTTAGTN	10.2700822062487	-6.4116776600457	744	6051	0.727152536770782	1.99966947611965	B6T90R1M	M	DM	P90	B6	fixed	acinar	0.249024399146223	0.0423255107035886	0.17253005487237	0.703217370150867	1.76849140318365	0.00987506410749395	0.000280121644178295	0.0291542655468491	0.144482769327416	0.284485081658536	1.14616026079562	NA	NA	NA	NA	NA	12.432972418301	3.78994110560616	luminal Clu+	NA	NA	NA	NA	NA	NA	NA	NA	NA	NA	NA	NA
B6T90R1M_CACTTCATGGCN	21.434332771183	2.88112348408575	365	4230	0.118203309692671	1.13475177304965	B6T90R1M	M	DM	P90	B6	fixed	acinar	0.113200961798759	0.159555753049593	0.331310511173618	0.786631774545905	1.58879975125419	0.00272623394073856	0.000938229138983768	0.0152067866951721	0.11201898343788	0.373965253771369	0.10641329179412	NA	NA	NA	NA	NA	11.9619652723013	1.26659216029578	luminal Clu+	NA	NA	NA	NA	NA	NA	NA	NA	NA	NA	NA	NA
B6T90R1M_TCCGAGGGCCTT	22.4695815921232	3.08337334336734	567	4685	0.448239060832444	1.64354322305229	B6T90R1M	M	DM	P90	B6	fixed	acinar	0.0554593589220221	0.202231579819505	0.0152067866951721	0.671589791101997	1.33762857522403	0.00179173152912752	0.00408968708676313	0.000836609804260927	0.0794674545901859	0.571146894230523	0.326247495386924	NA	NA	NA	NA	NA	11.1588715718095	1.50765578028853	luminal Clu+	NA	NA	NA	NA	NA	NA	NA	NA	NA	NA	NA	NA
B6T90R1M_CTGGAATTAGCT	15.2881809523548	-8.9940131462341	1701	5439	1.06637249494392	6.6556352270638	B6T90R1M	M	DM	P90	B6	fixed	acinar	0.621999030691263	0.37093020399499	0.586022374584505	1.64380669143152	2.66970432416001	0.0080868707295433	0.000938229138983768	0.00429726377263986	0.125047163425464	0.682297630033678	3.66940071950183	NA	NA	NA	NA	NA	14.1870628329446	1.4541515266956	luminal Clu+	NA	NA	NA	NA	NA	NA	NA	NA	NA	NA	NA	NA
B6T90R1M_GAGAGTTGACAC	16.6860291392241	-7.93694219784409	659	5659	0.653825764269305	1.76709666018731	B6T90R1M	M	DM	P90	B6	fixed	acinar	0.311690934061699	0.159555753049593	0.17253005487237	1.09635339058986	2.08260117857793	0.0190158173208311	0.0501719454595419	0.000333100319755163	0.202882673217646	0.464388650657586	3.02449224260968	NA	NA	NA	NA	NA	14.3662040318564	1.32282593734646	luminal Clu+	NA	NA	NA	NA	NA	NA	NA	NA	NA	NA	NA	NA
B6T90R1M_GTGCCTTAGGAG	-1.62940974190484	-15.3543926851541	1395	9976	1.80433039294306	2.78668805132318	B6T90R1M	M	DM	P90	B6	fixed	acinar	0.0814835306381867	0.0123469950216026	0.00578786178102136	0.526826271564772	1.35066306589594	0.00179173152912752	0.00612489057131551	0.000333100319755163	0.152421037031664	0.397710789508054	1.27397076677151	NA	NA	NA	NA	NA	13.5264784272072	4.30726322957644	luminal Clu+	NA	NA	NA	NA	NA	NA	NA	NA	NA	NA	NA	NA
B6T90R1M_GCCAAATCTGGN	10.2450037154815	-6.47057817342433	959	7731	0.620876988746605	1.8108912171776	B6T90R1M	M	DM	P90	B6	fixed	acinar	0.0080868707295433	0.0642128529042165	0.047735551789398	0.473938245885289	1.6788740200677	0.00272623394073856	0.0501719454595419	0.0291542655468491	0.10917264469857	0.645689254174694	1.15386541142252	NA	NA	NA	NA	NA	10.7528729821499	2.19103071644058	luminal Clu+	NA	NA	NA	NA	NA	NA	NA	NA	NA	NA	NA	NA
B6T90R1M_GTGTAGGCATCN	17.8750020350161	-9.2013720718774	726	5654	1.27343473646976	2.47612309869119	B6T90R1M	M	DM	P90	B6	fixed	acinar	0.621999030691263	0.635560235280115	0.734894501323702	1.99015309561405	2.96169080767641	2.51462662377838e-05	0.000938229138983768	0.000836609804260927	0.231007617715387	0.52722970465633	3.96407841670911	NA	NA	NA	NA	NA	15.4741871724909	2.08617404889873	luminal Clu+	NA	NA	NA	NA	NA	NA	NA	NA	NA	NA	NA	NA
B6T90R1M_GAACGATTCCGA	16.4088910493974	-8.03396676125971	807	4853	1.48361838038327	2.32845662476818	B6T90R1M	M	DM	P90	B6	fixed	acinar	0.621999030691263	0.530741517805331	0.484509713067801	1.87943571103373	2.80900526401324	0.00179173152912752	0.0750876394076224	0.00429726377263986	0.193453690426122	0.429681502450827	3.11449277105203	NA	NA	NA	NA	NA	14.2346118353325	2.35408110007674	luminal Clu+	NA	NA	NA	NA	NA	NA	NA	NA	NA	NA	NA	NA
B6T90R1M_TGGGCATGTAAA	14.4241115328355	-6.84243306284294	614	5483	0.802480393944921	2.11563012949116	B6T90R1M	M	DM	P90	B6	fixed	acinar	0.480779243603328	0.0908898827954564	0.218127793401716	0.984428865948012	1.80016658141087	0.0080868707295433	0.000280121644178295	0.000333100319755163	0.158955470126807	0.280361614036607	2.3367137834035	NA	NA	NA	NA	NA	13.0034818762583	1.56870822861528	luminal Clu+	NA	NA	NA	NA	NA	NA	NA	NA	NA	NA	NA	NA
B6T90R1M_GTTCATCTGAAA	17.9605173152689	-9.15404523230713	944	4085	1.19951040391677	4.16156670746634	B6T90R1M	M	DM	P90	B6	fixed	acinar	0.621999030691263	0.530741517805331	0.484509713067801	1.6920451463923	2.47562559743154	0.00179173152912752	0.00612489057131551	0.0152067866951721	0.117332161281879	0.765331023275004	3.90689202900738	NA	NA	NA	NA	NA	15.6579389181947	1.81714982572366	luminal Clu+	NA	NA	NA	NA	NA	NA	NA	NA	NA	NA	NA	NA
B6T90R1M_AAGACTACAGTN	17.0657515035242	-7.92983252098953	458	4113	0.461949914903963	1.55604181862388	B6T90R1M	M	DM	P90	B6	fixed	acinar	0.621999030691263	0.37093020399499	0.401629385740355	1.63942363235084	2.57563384445213	0.0080868707295433	0.0501719454595419	0.0438327184162281	0.0894118646757057	0.391449176687218	2.97480193822247	NA	NA	NA	NA	NA	14.5455748736485	1.15931381652522	luminal Clu+	NA	NA	NA	NA	NA	NA	NA	NA	NA	NA	NA	NA
B6T90R1M_TGATTTTCTGAT	14.6352319595756	-5.0499644684751	476	4470	1.74496644295302	2.57270693512304	B6T90R1M	M	DM	P90	B6	fixed	acinar	0.0347344516027309	0.0123469950216026	0.00429726377263986	0.36419977610402	0.866131392572033	2.51462662377838e-05	0.00612489057131551	0.00429726377263986	0.0632987597436882	0.60166951951885	1.44897889365717	NA	NA	NA	NA	NA	10.8153936379324	1.96673282003845	luminal Clu+	NA	NA	NA	NA	NA	NA	NA	NA	NA	NA	NA	NA
B6T90R1M_ATTTTGAATGTT	17.3143906348192	-8.79133781825556	724	3995	1.8523153942428	2.62828535669587	B6T90R1M	M	DM	P90	B6	fixed	acinar	0.480779243603328	0.37093020399499	0.401629385740355	1.64495185633718	2.57002720488567	2.51462662377838e-05	0.0159453593945192	0.0127899811630507	0.144976216455674	0.44106895118467	3.65575168664437	NA	NA	NA	NA	NA	14.3752996802471	1.90424024430018	luminal Clu+	NA	NA	NA	NA	NA	NA	NA	NA	NA	NA	NA	NA
B6T90R1M_CCGAAAGGTCTC	15.8242406914614	-7.37807185101524	603	4164	0.74447646493756	3.36215177713737	B6T90R1M	M	DM	P90	B6	fixed	acinar	0.621999030691263	0.444555134519806	0.586022374584505	1.73027383243422	2.60887191552095	0.00179173152912752	0.0159453593945192	0.0259165059443335	0.243161131349814	0.638210580973612	2.69110483955416	NA	NA	NA	NA	NA	15.0843272997891	1.39228485297023	luminal Clu+	NA	NA	NA	NA	NA	NA	NA	NA	NA	NA	NA	NA
B6T90R1M_GAGGAGGATTGG	15.5703806060149	-8.62962307574579	649	4395	0.841865756541525	2.91240045506257	B6T90R1M	M	DM	P90	B6	fixed	acinar	0.480779243603328	0.37093020399499	0.270696388804232	1.5062821596663	2.39145299267624	0.0080868707295433	0.000280121644178295	0.0127899811630507	0.168532957414195	0.57884829434426	3.48255642304755	NA	NA	NA	NA	NA	14.5960911643736	0.920176205866849	luminal Clu+	NA	NA	NA	NA	NA	NA	NA	NA	NA	NA	NA	NA
B6T90R1M_TCCTGGGGGCAC	16.8521817530973	-7.71256623824395	624	4205	0.380499405469679	1.99762187871581	B6T90R1M	M	DM	P90	B6	fixed	acinar	0.621999030691263	0.307010025667526	0.401629385740355	1.53679725411282	2.44833898826344	0.0080868707295433	0.0305555159083348	0.0438327184162281	0.0923206847547997	0.589527934525269	2.84169033581785	NA	NA	NA	NA	NA	14.5353452873794	1.14900319864393	luminal Clu+	NA	NA	NA	NA	NA	NA	NA	NA	NA	NA	NA	NA
B6T90R1M_GGCGACCCAACC	18.8098953206198	-9.66107818287722	766	6945	2.28941684665227	3.26853851691865	B6T90R1M	M	DM	P90	B6	fixed	acinar	0.621999030691263	0.202231579819505	0.218127793401716	1.15398023154127	1.98675891646458	0.00272623394073856	0.00612489057131551	0.047735551789398	0.117936883802758	0.537127181151272	4.21498445575752	NA	NA	NA	NA	NA	16.4114767707292	0.960407738806165	luminal Clu+	NA	NA	NA	NA	NA	NA	NA	NA	NA	NA	NA	NA
B6T90R1M_GCTCAATTAGAG	16.6409886328617	-9.2776865881796	964	4830	1.53209109730849	3.56107660455487	B6T90R1M	M	DM	P90	B6	fixed	acinar	0.621999030691263	0.635560235280115	0.586022374584505	1.98796156607371	2.9492351965422	0.00272623394073856	0.000938229138983768	0.00429726377263986	0.13011015508082	0.547981544875991	4.07027838575176	NA	NA	NA	NA	NA	14.2847496991268	1.73851122108522	luminal Clu+	NA	NA	NA	NA	NA	NA	NA	NA	NA	NA	NA	NA
B6T90R1M_GTGCTAATATGT	15.7905590377164	-7.25893994406752	1109	4915	0.996948118006104	3.41810783316378	B6T90R1M	M	DM	P90	B6	fixed	acinar	0.621999030691263	0.530741517805331	0.586022374584505	1.74044648796997	2.61110152387861	0.00272623394073856	0.000938229138983768	0.000333100319755163	0.315442963447523	0.489811345807241	2.61811282838648	NA	NA	NA	NA	NA	14.8023153647871	1.31622263674043	luminal Clu+	NA	NA	NA	NA	NA	NA	NA	NA	NA	NA	NA	NA
B6T90R1M_TCTACGATCTAC	15.2485305054226	-6.737285369911	467	3733	0.401821591213501	3.21457272970801	B6T90R1M	M	DM	P90	B6	fixed	acinar	0.621999030691263	0.307010025667526	0.218127793401716	1.23232267189779	1.92562740000767	2.51462662377838e-05	0.000938229138983768	0.0667552039255145	0.109930771650456	0.382855093496066	2.31931925922763	NA	NA	NA	NA	NA	13.269411692438	0.893450886797763	luminal Clu+	NA	NA	NA	NA	NA	NA	NA	NA	NA	NA	NA	NA
B6T90R1M_TTGAGGCCTTTA	16.8615862234194	-8.88446767554312	1548	4945	2.10313447927199	6.37007077856421	B6T90R1M	M	DM	P90	B6	fixed	acinar	0.386918921737884	0.444555134519806	0.586022374584505	1.69949736551897	2.48866561200189	0.00179173152912752	0.0501719454595419	0.000333100319755163	0.0696101045433688	0.289659452280977	3.76053713054631	NA	NA	NA	NA	NA	14.0748024420338	1.92421453820863	luminal Clu+	NA	NA	NA	NA	NA	NA	NA	NA	NA	NA	NA	NA
B6T90R1M_CGTCTCCAGTCT	16.8048712588961	-7.55117058850719	791	3838	1.06826472120896	3.15268368942157	B6T90R1M	M	DM	P90	B6	fixed	acinar	0.621999030691263	0.37093020399499	0.218127793401716	1.33077633765694	2.11420854748586	0.0080868707295433	0.000280121644178295	0.0438327184162281	0.098984849626515	0.471638893573415	2.73309599264096	NA	NA	NA	NA	NA	13.8674715186298	0.57577144018673	luminal Clu+	NA	NA	NA	NA	NA	NA	NA	NA	NA	NA	NA	NA
B6T90R1M_TCGAGAAGAGCC	16.1408541536003	-8.84530531179177	881	3806	1.1823436678928	4.20388859695218	B6T90R1M	M	DM	P90	B6	fixed	acinar	0.386918921737884	0.37093020399499	0.484509713067801	1.63523000507172	2.40178017013749	0.00272623394073856	0.0501719454595419	0.0667552039255145	0.165437012206478	0.475801312985474	3.69942610837745	NA	NA	NA	NA	NA	13.940120742525	1.01761851072938	luminal Clu+	NA	NA	NA	NA	NA	NA	NA	NA	NA	NA	NA	NA
B6T90R1M_CCGAACAAAAAG	24.5731532918762	2.48285966192583	462	3071	1.30250732660371	2.60501465320742	B6T90R1M	M	DM	P90	B6	fixed	acinar	0.151146360676844	0.0908898827954564	0.133160284060537	0.932774891321947	1.68713192206818	0.00179173152912752	0.000280121644178295	0.0259165059443335	0.151832624950154	0.681019057719376	0.729081244562796	NA	NA	NA	NA	NA	12.1435129391906	0.737674090281896	luminal Clu+	NA	NA	NA	NA	NA	NA	NA	NA	NA	NA	NA	NA
B6T90R1M_TTCACTATCCGN	16.2385000706164	-7.42896433051038	745	3290	0.729483282674772	3.03951367781155	B6T90R1M	M	DM	P90	B6	fixed	acinar	0.480779243603328	0.37093020399499	0.331310511173618	1.35370223879154	2.3201525311305	0.0347344516027309	0.00408968708676313	0.0127899811630507	0.205064742926444	0.470046109357046	2.70760343548837	NA	NA	NA	NA	NA	12.69215339076	0.8723703796823	luminal Clu+	NA	NA	NA	NA	NA	NA	NA	NA	NA	NA	NA	NA
B6T90R1M_AGAAATGAGCGA	16.3322058218859	-9.2552951310578	713	4356	1.01010101010101	2.52525252525253	B6T90R1M	M	DM	P90	B6	fixed	acinar	0.621999030691263	0.635560235280115	0.586022374584505	1.98796156607371	2.82355339794496	0.0214915672116396	0.000938229138983768	0.000333100319755163	0.131370789211326	0.459569108576136	4.02695708941763	NA	NA	NA	NA	NA	15.2657287421858	2.12804502411082	luminal Clu+	NA	NA	NA	NA	NA	NA	NA	NA	NA	NA	NA	NA
B6T90R1M_GCGGGTGGATCN	10.5993247805618	-6.23651132719191	479	4843	0.392318810654553	1.07371463968615	B6T90R1M	M	DM	P90	B6	fixed	acinar	0.0214915672116396	0.25113537430693	0.0152067866951721	0.414006212722169	1.26244272625466	0.0080868707295433	0.0123469950216026	0.00429726377263986	0.170738660340106	0.517910321690778	1.20160998695362	NA	NA	NA	NA	NA	10.1986740997048	2.74401671606074	acinar	NA	NA	NA	NA	NA	NA	NA	NA	NA	NA	NA	NA
B6T90R1M_CAACGGTCAGTT	18.3010977420164	-9.00634920661477	1497	4967	1.10730823434669	3.04006442520636	B6T90R1M	M	DM	P90	B6	fixed	acinar	0.621999030691263	0.530741517805331	0.270696388804232	1.56293216163941	2.3930481477523	0.00179173152912752	0.0305555159083348	0.0259165059443335	0.230391325089008	0.520281525719098	3.69992628240644	NA	NA	NA	NA	NA	14.7577780460548	1.69082490280859	luminal Clu+	NA	NA	NA	NA	NA	NA	NA	NA	NA	NA	NA	NA
B6T90R1M_GGCTTCATATGG	10.303151195584	-6.40424338625534	546	7134	1.03728623493132	1.73815531258761	B6T90R1M	M	DM	P90	B6	fixed	acinar	0.00272623394073856	0.0642128529042165	0.00429726377263986	0.279436410861231	1.22586468472696	2.51462662377838e-05	0.00408968708676313	0.0291542655468491	0.145068044704897	0.411201108083325	1.15540760148055	NA	NA	NA	NA	NA	10.7178571556912	2.08528752193046	luminal Clu+	NA	NA	NA	NA	NA	NA	NA	NA	NA	NA	NA	NA
B6T90R1M_TCACACTGGGGG	16.4570188994578	-6.48131239909603	445	3049	3.24696621843227	4.39488356838308	B6T90R1M	M	DM	P90	B6	fixed	acinar	0.386918921737884	0.0908898827954564	0.0994837726931112	0.841838392778906	1.7220323205548	0.00987506410749395	0.00612489057131551	0.0152067866951721	0.10883897583825	0.530400907510127	2.11289267766313	NA	NA	NA	NA	NA	14.6888302903121	-0.469253201741447	luminal Clu+	NA	NA	NA	NA	NA	NA	NA	NA	NA	NA	NA	NA
B6T90R1M_TGGGGACGAATC	16.2484157828605	-8.67711936976044	973	6194	1.21084920891185	4.02001937358734	B6T90R1M	M	DM	P90	B6	fixed	acinar	0.480779243603328	0.530741517805331	0.484509713067801	1.69757337037865	2.55205609257409	0.00272623394073856	0.0750876394076224	0.00429726377263986	0.137574244652702	0.419095956142418	3.58455441793442	NA	NA	NA	NA	NA	14.1400934010356	1.94148042399928	luminal Clu+	NA	NA	NA	NA	NA	NA	NA	NA	NA	NA	NA	NA
B6T90R1M_CTAACCATATAN	15.5566330157197	-7.18422041013362	1023	3618	5.94250967385296	7.18629076838032	B6T90R1M	M	DM	P90	B6	fixed	acinar	0.621999030691263	0.444555134519806	0.401629385740355	1.58594487105711	2.34148376525808	0.0190158173208311	0.000938229138983768	0.00578786178102136	0.224896579111541	0.603301690151745	2.57520603913323	NA	NA	NA	NA	NA	13.8846622357162	1.65383257349749	luminal Clu+	NA	NA	NA	NA	NA	NA	NA	NA	NA	NA	NA	NA
B6T90R1M_TCCTGGGCATAT	17.6492286262855	-10.1406024100689	1289	4220	2.08530805687204	3.90995260663507	B6T90R1M	M	DM	P90	B6	fixed	acinar	0.621999030691263	0.444555134519806	0.401629385740355	1.49349114835486	2.21765709095816	0.0347344516027309	0.000280121644178295	0.0291542655468491	0.196632415394037	0.360147063388089	4.75448914627185	NA	NA	NA	NA	NA	14.1373392576882	3.92139415833478	luminal Clu+	NA	NA	NA	NA	NA	NA	NA	NA	NA	NA	NA	NA
B6T90R1M_AAACTTTCGCCA	18.2959681990292	-9.45519513727914	621	4667	0.857081637025927	2.57124491107778	B6T90R1M	M	DM	P90	B6	fixed	acinar	0.621999030691263	0.37093020399499	0.331310511173618	1.49856856807091	2.25461959683093	2.51462662377838e-05	0.000938229138983768	0.00429726377263986	0.146069280971206	0.365676396149783	4.1339248864724	NA	NA	NA	NA	NA	15.7280626551338	1.12559441353523	luminal Clu+	NA	NA	NA	NA	NA	NA	NA	NA	NA	NA	NA	NA
B6T90R1M_CGCGATACCAAG	16.1526483455937	-7.83185479024622	667	4855	1.5653964984552	2.7600411946447	B6T90R1M	M	DM	P90	B6	fixed	acinar	0.621999030691263	0.37093020399499	0.401629385740355	1.63942363235084	2.53816035508033	0.00272623394073856	0.000938229138983768	0.0667552039255145	0.094026325092789	0.44253724404584	2.98104946407569	NA	NA	NA	NA	NA	14.1765516787013	2.01602035682258	luminal Clu+	NA	NA	NA	NA	NA	NA	NA	NA	NA	NA	NA	NA
B6T90R1M_GTTCATTCCGTC	16.1456631581103	-8.70429468418936	495	2937	0.646918624446714	1.87265917602996	B6T90R1M	M	DM	P90	B6	fixed	acinar	0.480779243603328	0.444555134519806	0.401629385740355	1.59147309504346	2.40552868255578	0.00179173152912752	0.0159453593945192	0.0127899811630507	0.169311675701752	0.410670156949781	3.59734411769114	NA	NA	NA	NA	NA	13.7728952347852	1.91012385485552	luminal Clu+	NA	NA	NA	NA	NA	NA	NA	NA	NA	NA	NA	NA
B6T90R1M_AAAAGTGGCTGG	16.0314736159027	-6.51188655525495	397	3373	1.98636228876371	1.95671509042396	B6T90R1M	M	DM	P90	B6	fixed	acinar	0.311690934061699	0.0908898827954564	0.00578786178102136	0.769788936827645	1.46499049820696	0.00179173152912752	0.000280121644178295	0.0259165059443335	0.0576055171308854	0.496328273983602	2.16925689026823	NA	NA	NA	NA	NA	13.345677378018	2.53025750170105	luminal Clu+	NA	NA	NA	NA	NA	NA	NA	NA	NA	NA	NA	NA
B6T90R1M_GCCAGTTCCTAA	17.1063203713403	-10.5189004582955	1682	4086	5.11502692119432	6.09397944199706	B6T90R1M	M	DM	P90	B6	fixed	acinar	0.621999030691263	0.122573185724088	0.270696388804232	1.01596108410491	1.5271021643254	0.00272623394073856	0.0501719454595419	0.047735551789398	0.244283294264229	0.591184705727817	5.06631703913459	NA	NA	NA	NA	NA	15.7251919861122	2.87745652983728	luminal Clu+	NA	NA	NA	NA	NA	NA	NA	NA	NA	NA	NA	NA
B6T90R1M_GTCCACATAACA	17.8822423436583	-9.58459585152065	1314	6956	1.02070155261645	3.32087406555492	B6T90R1M	M	DM	P90	B6	fixed	acinar	0.621999030691263	0.444555134519806	0.484509713067801	1.72808230289387	2.67306764488896	0.0080868707295433	0.000280121644178295	0.00429726377263986	0.171753175084875	0.396559994185159	4.30822679462633	NA	NA	NA	NA	NA	15.7385275298651	1.21892655149023	luminal Clu+	NA	NA	NA	NA	NA	NA	NA	NA	NA	NA	NA	NA
B6T90R1M_ATAGAGGCTTTC	22.1141667258002	-0.251893941867474	428	3251	3.41433405106121	1.96862503844971	B6T90R1M	M	DM	P90	B6	fixed	acinar	0.0554593589220221	0.0250719758938324	0.0438327184162281	0.420933206233215	1.28199559913089	0.00987506410749395	0.000938229138983768	0.00429726377263986	0.189210689271995	0.509400905707678	0.175303082085629	NA	NA	NA	NA	NA	10.5119977079594	-11.078173186371	acinar	NA	NA	NA	NA	NA	NA	NA	NA	NA	NA	NA	NA
B6T90R1M_CGTCGAACTGGC	-0.661905529133173	-13.4309417666203	630	8728	0.378093492208982	0.939505041246562	B6T90R1M	M	DM	P90	B6	fixed	acinar	0.00179173152912752	0.0642128529042165	0.00578786178102136	0.341178776493302	1.44327797195941	0.0584154886858554	0.00408968708676313	0.0152067866951721	0.235561526902593	0.286697244235919	0.504857538098717	NA	NA	NA	NA	NA	11.7489354487353	2.59755611292345	luminal Clu+	NA	NA	NA	NA	NA	NA	NA	NA	NA	NA	NA	NA
B6T90R1M_CTCGTACGTTCC	-2.06468684583507	-14.5844420307623	886	11409	0.622315715663073	1.34104654220352	B6T90R1M	M	DM	P90	B6	fixed	acinar	0.151146360676844	0.0423255107035886	0.0711065257225587	0.452467671251568	1.4318967865435	2.51462662377838e-05	0.00612489057131551	0.0152067866951721	0.0866778970018102	0.44518116356778	0.910325136264292	NA	NA	NA	NA	NA	13.3845682545039	4.95364473585	luminal Clu+	NA	NA	NA	NA	NA	NA	NA	NA	NA	NA	NA	NA
B6T90R1M_GGTCACGTTCTT	22.2461171309904	0.541378598207847	520	3348	2.32974910394265	3.76344086021505	B6T90R1M	M	DM	P90	B6	fixed	acinar	0.196062616428099	0.0250719758938324	0.17253005487237	0.636057909015107	1.64658951239592	0.0190158173208311	0.0305555159083348	0.000836609804260927	0.322492691641808	0.526131700547816	0.302408865905937	NA	NA	NA	NA	NA	14.8824315470709	0.306740820918292	luminal Clu+	NA	NA	NA	NA	NA	NA	NA	NA	NA	NA	NA	NA
B6T90R1M_CCCTGCCGAATA	17.3355282952584	-9.73765987055226	1429	10560	0.681818181818182	1.58143939393939	B6T90R1M	M	DM	P90	B6	fixed	acinar	0.621999030691263	0.307010025667526	0.484509713067801	1.43042714527539	2.40332523510719	0.0190158173208311	0.000938229138983768	0.000333100319755163	0.176029162220164	0.50735375161997	4.45336453770685	NA	NA	NA	NA	NA	14.7955998851204	3.43815460931268	luminal Clu+	NA	NA	NA	NA	NA	NA	NA	NA	NA	NA	NA	NA
B6T90R1M_CGGAATGGCTCA	21.5175314660162	3.58126657135824	283	2799	0.14290818149339	2.1793497677742	B6T90R1M	M	DM	P90	B6	fixed	acinar	0.0080868707295433	0.000938229138983768	0.0152067866951721	0.275245911080232	1.24512607002841	2.51462662377838e-05	0.0423255107035886	0.047735551789398	0.373892311011289	0.72878841925777	0.0991893252271581	NA	NA	NA	NA	NA	NA	NA	NA	NA	NA	NA	NA	NA	NA	NA	NA	NA	NA	NA	NA
B6T90R1M_GCGTCTGAGAGC	21.0211031780916	2.83653756623285	574	3364	1.48632580261593	3.09155766944114	B6T90R1M	M	DM	P90	B6	fixed	acinar	0.00987506410749395	0.202231579819505	0.047735551789398	0.446960934251981	1.39178127141554	0.00987506410749395	0.0123469950216026	0.0711065257225587	0.125808401050955	0.588825965099776	0.0191034091046716	NA	NA	NA	NA	NA	10.1103910740446	0.636915224776206	luminal Clu+	NA	NA	NA	NA	NA	NA	NA	NA	NA	NA	NA	NA
B6T90R1M_ATACAACCACTC	19.193669505097	-9.77369689792552	957	2862	2.02655485674354	3.38923829489867	B6T90R1M	M	DM	P90	B6	fixed	acinar	0.621999030691263	0.159555753049593	0.047735551789398	0.854264896073096	1.46481133251952	0.00272623394073856	0.0750876394076224	0.00578786178102136	0.122672578806464	0.524981885278982	4.19941874939752	NA	NA	NA	NA	NA	16.5984344501439	0.93315220830964	luminal Clu+	NA	NA	NA	NA	NA	NA	NA	NA	NA	NA	NA	NA
B6T90R1M_TTTCATGCTCCT	-1.61400505904309	-14.7521740766934	1111	10715	0.951936537564162	1.47456836210919	B6T90R1M	M	DM	P90	B6	fixed	acinar	0.196062616428099	0.0642128529042165	0.133160284060537	0.581885627077587	1.59320877102372	2.51462662377838e-05	0.0305555159083348	0.0291542655468491	0.142815570315437	0.258950797161313	1.00986545506986	NA	NA	NA	NA	NA	13.1764007219268	5.29406649491193	luminal Clu+	NA	NA	NA	NA	NA	NA	NA	NA	NA	NA	NA	NA
B6T90R1M_GTGCGCCCAGGA	-1.24909699519038	-14.9207140487935	950	7947	1.09475273688184	2.37825594563986	B6T90R1M	M	DM	P90	B6	fixed	acinar	0.249024399146223	0.37093020399499	0.218127793401716	1.51766397923004	2.37864684619689	0.00179173152912752	0.0159453593945192	0.0152067866951721	0.23266387506453	0.537136280878567	1.10202734705138	NA	NA	NA	NA	NA	14.0841232682897	2.87234830822428	luminal Clu+	NA	NA	NA	NA	NA	NA	NA	NA	NA	NA	NA	NA
B6T90R1M_CTGGGGACGCGC	16.9567351301297	-8.70731168672705	574	3658	0.956806998359759	3.00710770913067	B6T90R1M	M	DM	P90	B6	fixed	acinar	0.621999030691263	0.37093020399499	0.401629385740355	1.63942363235084	2.53816035508033	0.00179173152912752	0.0305555159083348	0.0259165059443335	0.139515215466397	0.51250952048678	3.61066289622459	NA	NA	NA	NA	NA	14.9401803038926	1.10997912771839	luminal Clu+	NA	NA	NA	NA	NA	NA	NA	NA	NA	NA	NA	NA
B6T90R1M_GTCGCGATGGGT	18.8668202324368	-9.89826207841883	1041	4086	1.27263827704356	3.1081742535487	B6T90R1M	M	DM	P90	B6	fixed	acinar	0.621999030691263	0.25113537430693	0.270696388804232	1.22434154590237	1.95668004131868	2.51462662377838e-05	0.0305555159083348	0.0291542655468491	0.0542976734407222	0.513247294409831	4.42545846298705	NA	NA	NA	NA	NA	16.7137529706455	0.456468539671783	luminal Clu+	NA	NA	NA	NA	NA	NA	NA	NA	NA	NA	NA	NA
B6T90R1M_CTTTCCATATAT	-1.14732369143826	-14.1476846474622	932	9139	0.42674253200569	1.12703796914323	B6T90R1M	M	DM	P90	B6	fixed	acinar	0.113200961798759	0.122573185724088	0.218127793401716	0.964212725149376	2.04175052335284	0.00179173152912752	0.0159453593945192	0.0291542655468491	0.0617054093868683	0.511575526115647	0.775083661222951	NA	NA	NA	NA	NA	13.0608962863948	3.23009827464502	luminal Clu+	NA	NA	NA	NA	NA	NA	NA	NA	NA	NA	NA	NA
B6T90R1M_GATGTATGTTCC	-2.08465493428125	-17.7325196764845	830	8534	1.26552613077103	1.46472931802203	B6T90R1M	M	DM	P90	B6	fixed	acinar	0.196062616428099	0.000280121644178295	0.0711065257225587	0.551777259122783	1.37265100482311	0.00272623394073856	0.142533513910111	0.047735551789398	0.0589086332048424	0.446920740353726	2.19973655543425	NA	NA	NA	NA	NA	12.5365110305148	11.7746923860826	luminal Clu+	NA	NA	NA	NA	NA	NA	NA	NA	NA	NA	NA	NA
B6T90R1M_CGCTTACGTTCC	-2.57075470452558	-14.097602072653	840	10224	0.616197183098592	1.43779342723005	B6T90R1M	M	DM	P90	B6	fixed	acinar	0.386918921737884	0.0250719758938324	0.218127793401716	0.694565411695798	1.82065903015351	0.00272623394073856	0.0750876394076224	0.000836609804260927	0.0810714131179482	0.418793959419872	0.676976959692002	NA	NA	NA	NA	NA	13.0223596830505	5.1074963010957	luminal Clu+	NA	NA	NA	NA	NA	NA	NA	NA	NA	NA	NA	NA
B6T90R1M_GACTTCATATGG	10.3504337619343	-6.39746437826313	461	6329	0.932216779902038	1.29562332121978	B6T90R1M	M	DM	P90	B6	fixed	acinar	0.0554593589220221	0.0250719758938324	0.133160284060537	0.479310819870368	1.48201807812773	0.0214915672116396	0.000938229138983768	0.00578786178102136	0.272684440031917	0.473055400113191	1.16942267058132	NA	NA	NA	NA	NA	10.7983127891317	2.01283105064079	luminal Clu+	NA	NA	NA	NA	NA	NA	NA	NA	NA	NA	NA	NA
B6T90R1M_AACTAGACAGAN	16.044413054129	-7.63588224620434	644	2844	1.16033755274262	3.48101265822785	B6T90R1M	M	DM	P90	B6	fixed	acinar	0.480779243603328	0.307010025667526	0.331310511173618	1.49830103367088	2.44788880749012	2.51462662377838e-05	0.0305555159083348	0.0667552039255145	0.107957466522234	0.422971622362718	2.85222122293124	NA	NA	NA	NA	NA	13.5613627144348	1.1121680812874	luminal Clu+	NA	NA	NA	NA	NA	NA	NA	NA	NA	NA	NA	NA
B6T90R1M_CGTGCCCGAGAT	-1.24603671904337	-14.4885982087387	928	9048	1.20468611847922	1.31520778072502	B6T90R1M	M	DM	P90	B6	fixed	acinar	0.0814835306381867	0.0642128529042165	0.133160284060537	0.791857430790267	1.87949363675535	0.0214915672116396	0.00612489057131551	0.00578786178102136	0.0632112519742518	0.373472420658568	0.914809670002098	NA	NA	NA	NA	NA	13.3776278473405	3.19557748540395	luminal Clu+	NA	NA	NA	NA	NA	NA	NA	NA	NA	NA	NA	NA
B6T90R1M_ACCTGTATCAAN	15.4338850199761	-7.64904238327511	836	4061	0.714109825166215	4.77714848559468	B6T90R1M	M	DM	P90	B6	fixed	acinar	0.621999030691263	0.530741517805331	0.270696388804232	1.56293216163941	2.20788794451711	2.51462662377838e-05	0.00612489057131551	0.094976953831674	0.0521974876057782	0.368603552549723	2.8529118066431	NA	NA	NA	NA	NA	14.1705755350763	1.39511723420252	luminal Clu+	NA	NA	NA	NA	NA	NA	NA	NA	NA	NA	NA	NA
B6T90R1M_GGTGAAGATGTC	16.8337101211983	-9.88933788439479	1296	3284	4.78075517661389	7.76492082825822	B6T90R1M	M	DM	P90	B6	fixed	acinar	0.621999030691263	0.530741517805331	0.401629385740355	1.59611752659287	2.4138687777646	0.00179173152912752	0.000938229138983768	0.000836609804260927	0.110965110178956	0.580466240198428	4.57490115328354	NA	NA	NA	NA	NA	13.4568622514621	1.28075577427543	luminal Clu+	NA	NA	NA	NA	NA	NA	NA	NA	NA	NA	NA	NA
B6T90R1M_ACTCGTGCCCCT	14.7296910470343	-5.38381021915159	599	3968	1.91532258064516	3.85584677419355	B6T90R1M	M	DM	P90	B6	fixed	acinar	0.249024399146223	0.307010025667526	0.331310511173618	1.18268535926215	2.06356138306437	0.0347344516027309	0.000938229138983768	0.000333100319755163	0.0655084118687323	0.451811243184093	1.61997840934451	NA	NA	NA	NA	NA	6.11871006593554	3.09905086814671	acinar	NA	NA	NA	NA	NA	NA	NA	NA	NA	NA	NA	NA
B6T90R1M_CGTGTCTTGAGG	17.3865739957536	-9.66548282839323	974	9204	0.80399826162538	1.94480660582355	B6T90R1M	M	DM	P90	B6	fixed	acinar	0.621999030691263	0.635560235280115	0.734894501323702	1.99015309561405	2.96169080767641	0.0080868707295433	0.000938229138983768	0.000836609804260927	0.26710338628153	0.500972222576837	4.39628110062446	NA	NA	NA	NA	NA	14.8259410354864	2.8300995725232	luminal Clu+	NA	NA	NA	NA	NA	NA	NA	NA	NA	NA	NA	NA
B6T90R1M_GCGCGGTCACCA	17.3029947789323	-9.17018112768629	477	6896	0.203016241299304	1.21809744779582	B6T90R1M	M	DM	P90	B6	fixed	acinar	0.621999030691263	0.635560235280115	0.586022374584505	1.98796156607371	2.94673319987957	0.0214915672116396	0.000938229138983768	0.00429726377263986	0.183906102026148	0.59055024111122	3.98978709537027	NA	NA	NA	NA	NA	14.8242850586129	2.34626432332685	luminal Clu+	NA	NA	NA	NA	NA	NA	NA	NA	NA	NA	NA	NA
B6T90R1M_CCTACCCGAGAT	15.4560652337122	-8.93290890733292	735	7184	1.09966592427617	1.3641425389755	B6T90R1M	M	DM	P90	B6	fixed	acinar	0.386918921737884	0.37093020399499	0.331310511173618	1.45035049636351	2.27965995140294	0.00179173152912752	0.000938229138983768	0.000836609804260927	0.0827992155945725	0.436705297778264	3.66314601652804	NA	NA	NA	NA	NA	13.4719651346076	2.68076746300633	luminal Clu+	NA	NA	NA	NA	NA	NA	NA	NA	NA	NA	NA	NA
B6T90R1M_CTTACCCGAGAT	15.1728274092073	-8.94766474994599	837	8453	1.0410505146102	1.28948302377854	B6T90R1M	M	DM	P90	B6	fixed	acinar	0.311690934061699	0.307010025667526	0.331310511173618	1.26923218583804	2.1166182562178	2.51462662377838e-05	0.000938229138983768	0.0291542655468491	0.198221569971718	0.50012908232483	3.61736602660265	NA	NA	NA	NA	NA	13.4155544126467	2.9834075055958	luminal Clu+	NA	NA	NA	NA	NA	NA	NA	NA	NA	NA	NA	NA
B6T90R1M_GGTGTATGTTCC	-2.07866915015454	-17.7356847992023	766	7676	1.15945805106826	1.32881709223554	B6T90R1M	M	DM	P90	B6	fixed	acinar	0.151146360676844	0.0642128529042165	0.047735551789398	0.449117087799982	1.44664996737591	0.0080868707295433	0.0750876394076224	0.0152067866951721	0.0710115637086952	0.566251104390256	2.20046083949863	NA	NA	NA	NA	NA	12.5578871693524	11.6983268135685	luminal Clu+	NA	NA	NA	NA	NA	NA	NA	NA	NA	NA	NA	NA
B6T90R1M_CCCGTACGTTCC	14.1234011238931	-6.87384171548806	598	7143	0.573988520229595	1.14797704045919	B6T90R1M	M	DM	P90	B6	fixed	acinar	0.249024399146223	0.0423255107035886	0.133160284060537	0.483112235370647	1.37860294355802	0.00272623394073856	0.00612489057131551	0.00578786178102136	0.0730138892551936	0.411430288049727	2.31568875597264	NA	NA	NA	NA	NA	11.5230142639168	3.66475752125085	luminal Clu+	NA	NA	NA	NA	NA	NA	NA	NA	NA	NA	NA	NA
B6T90R1M_TTCCTGGAAACA	18.116449703622	-9.37073228854175	592	2066	1.11326234269119	4.21103581800581	B6T90R1M	M	DM	P90	B6	fixed	acinar	0.621999030691263	0.307010025667526	0.401629385740355	1.53679725411282	2.25476654784042	0.0376366242533116	0.000280121644178295	0.000836609804260927	0.0661118904454842	0.441330193397119	4.08533008420968	NA	NA	NA	NA	NA	15.8995804872985	0.679347161489726	luminal Clu+	NA	NA	NA	NA	NA	NA	NA	NA	NA	NA	NA	NA
B6T90R1M_CAGACCTGAATA	18.201799712691	-8.8938789731691	308	2236	0.805008944543828	1.92307692307692	B6T90R1M	M	DM	P90	B6	fixed	acinar	0.311690934061699	0.37093020399499	0.401629385740355	1.4580702498902	2.31644687548393	0.0214915672116396	0.00408968708676313	0.000333100319755163	0.146335240352033	0.401231537705692	3.61307984313825	NA	NA	NA	NA	NA	15.8495169406909	1.07916149293679	luminal Clu+	NA	NA	NA	NA	NA	NA	NA	NA	NA	NA	NA	NA
B6T90R1M_CTTGTCTTGAGG	17.4019759575593	-9.59816062837033	894	8387	0.631930368427328	1.68117324430666	B6T90R1M	M	DM	P90	B6	fixed	acinar	0.621999030691263	0.635560235280115	0.734894501323702	1.99015309561405	2.96129574132351	0.0190158173208311	0.000938229138983768	0.000333100319755163	0.149346994813302	0.511068424918183	4.34230963824817	NA	NA	NA	NA	NA	14.848146538308	2.64367569916778	luminal Clu+	NA	NA	NA	NA	NA	NA	NA	NA	NA	NA	NA	NA
B6T90R1M_CCGTACCGGCCC	16.9733280295071	-7.60787551040427	554	2486	2.57441673370877	6.75784392598552	B6T90R1M	M	DM	P90	B6	fixed	acinar	0.480779243603328	0.202231579819505	0.331310511173618	1.32149625656972	2.1750322665301	0.0554593589220221	0.000938229138983768	0.00429726377263986	0.118187890157277	0.467758254700973	2.75013125388215	NA	NA	NA	NA	NA	-0.689234101476176	-16.5310493651613	luminal Clu+	NA	NA	NA	NA	NA	NA	NA	NA	NA	NA	NA	NA
B6T90R1M_CGCTACCGAATA	17.3239578631441	-9.54387411836068	1112	8430	0.652431791221826	1.56583629893238	B6T90R1M	M	DM	P90	B6	fixed	acinar	0.196062616428099	0.307010025667526	0.331310511173618	1.4715373682364	2.47406187148587	0.0080868707295433	0.0159453593945192	0.0152067866951721	0.18663634251437	0.609468897748375	4.29939426256259	NA	NA	NA	NA	NA	14.6342033785508	2.9145779702559	luminal Clu+	NA	NA	NA	NA	NA	NA	NA	NA	NA	NA	NA	NA
B6T90R1M_ATCCACGTGACG	17.2327668980595	-10.384394580231	1150	2434	4.10846343467543	8.0936729663106	B6T90R1M	M	DM	P90	B6	fixed	acinar	0.621999030691263	0.25113537430693	0.17253005487237	1.09422552781796	1.85151894937478	0.00179173152912752	0.0305555159083348	0.00578786178102136	0.218254941439705	0.449199174996354	4.9764895190277	NA	NA	NA	NA	NA	14.2450214438879	1.80145971895498	luminal Clu+	NA	NA	NA	NA	NA	NA	NA	NA	NA	NA	NA	NA
B6T90R1M_TGCATGTTACGT	17.4173023855456	-9.09914994345211	772	6619	0.861157274512766	1.31439794530896	B6T90R1M	M	DM	P90	B6	fixed	acinar	0.621999030691263	0.530741517805331	0.484509713067801	1.87943571103373	2.80900526401324	0.00179173152912752	0.0501719454595419	0.000333100319755163	0.133856221329319	0.484435576919387	3.9206065413152	NA	NA	NA	NA	NA	14.8132048272162	2.24692795354696	luminal Clu+	NA	NA	NA	NA	NA	NA	NA	NA	NA	NA	NA	NA
B6T90R1M_CTTCGAACTGGC	10.4327963233869	-6.28776579392993	481	6497	0.246267508080653	0.754194243496999	B6T90R1M	M	DM	P90	B6	fixed	acinar	0.00987506410749395	0.307010025667526	0.047735551789398	0.435026508232387	1.29415181017832	0.00272623394073856	0.000938229138983768	0.00578786178102136	0.0622063152382228	0.510196473688576	1.16474742545128	NA	NA	NA	NA	NA	11.2502090981026	1.6562294684373	luminal Clu+	NA	NA	NA	NA	NA	NA	NA	NA	NA	NA	NA	NA
B6T90R1M_CTCAACCATTCA	12.5638759013378	-5.96802560622692	541	5918	1.06454883406556	1.08144643460629	B6T90R1M	M	DM	P90	B6	fixed	acinar	0.0080868707295433	0.0250719758938324	0.0152067866951721	0.277180356691114	1.08824102799166	0.0080868707295433	0.00408968708676313	0.0994837726931112	0.119777077330467	0.695691294042443	1.62609142356854	NA	NA	NA	NA	NA	10.2297291965286	3.53199001474295	acinar	NA	NA	NA	NA	NA	NA	NA	NA	NA	NA	NA	NA
B6T90R1M_TGTTAGGTAACA	15.0998952278311	-7.33507518615838	939	6063	0.692726373082632	1.79778987300016	B6T90R1M	M	DM	P90	B6	fixed	acinar	0.196062616428099	0.202231579819505	0.0711065257225587	1.00423370990176	1.73301084768462	0.0554593589220221	0.000938229138983768	0.0291542655468491	0.265075176780801	0.480884270002891	2.65141021094108	NA	NA	NA	NA	NA	12.4016181584996	1.62182256896262	luminal Clu+	NA	NA	NA	NA	NA	NA	NA	NA	NA	NA	NA	NA
B6T90R1M_GGATTAACGCTA	18.5924845525541	-8.96670388982482	497	2240	1.875	8.97321428571428	B6T90R1M	M	DM	P90	B6	fixed	acinar	0.621999030691263	0.0642128529042165	0.047735551789398	0.823746929465822	1.52395700809056	2.51462662377838e-05	0.0250719758938324	0.0259165059443335	0.139490888033171	0.378698982104881	3.59343728353265	NA	NA	NA	NA	NA	15.7413012036796	-0.674737096758895	luminal Clu+	NA	NA	NA	NA	NA	NA	NA	NA	NA	NA	NA	NA
B6T90R1M_TGCCAGTGTGGA	22.6854891068582	1.81099690884854	481	1640	1.21951219512195	4.75609756097561	B6T90R1M	M	DM	P90	B6	fixed	acinar	0.0080868707295433	0.0908898827954564	0.000333100319755163	0.198088475955558	0.870340778118143	0.0214915672116396	0.00408968708676313	0.0152067866951721	0.138334618908712	0.560377143582212	0.420324168495767	NA	NA	NA	NA	NA	11.9539581840532	-2.03853977721398	luminal Clu+	NA	NA	NA	NA	NA	NA	NA	NA	NA	NA	NA	NA
B6T90R1M_CTTGAGTTGGTN	18.2301413874922	-9.23141822404296	585	2100	1.33333333333333	3.61904761904762	B6T90R1M	M	DM	P90	B6	fixed	acinar	0.621999030691263	0.37093020399499	0.484509713067801	1.62417355709903	2.39469109801641	0.00179173152912752	0.00408968708676313	0.000333100319755163	0.164160896108045	0.677734103588092	3.93274430965044	NA	NA	NA	NA	NA	15.9316135054701	0.68799845237144	luminal Clu+	NA	NA	NA	NA	NA	NA	NA	NA	NA	NA	NA	NA
B6T90R1M_CTTCCCTCCTTC	12.6261505990886	-6.68899074401726	1260	6991	0.758117579745387	1.730796738664	B6T90R1M	M	DM	P90	B6	fixed	acinar	0.0080868707295433	0.0642128529042165	0.0152067866951721	0.509756457312378	1.45020857649633	2.51462662377838e-05	0.0123469950216026	0.0152067866951721	0.0319344466763661	0.504222524950624	1.94892796576014	NA	NA	NA	NA	NA	5.95382367821589	3.97013279164742	acinar	NA	NA	NA	NA	NA	NA	NA	NA	NA	NA	NA	NA
B6T90R1M_GAACACTTGGAT	22.948340255821	3.66034370893862	171	1754	0.570125427594071	1.42531356898518	B6T90R1M	M	DM	P90	B6	fixed	acinar	0.0814835306381867	0.0642128529042165	0.0291542655468491	0.494757031983511	1.15424258342409	0.0190158173208311	0.0250719758938324	0.00578786178102136	0.100660036425719	0.315289801252278	0.386633896049906	NA	NA	NA	NA	NA	NA	NA	NA	NA	NA	NA	NA	NA	NA	NA	NA	NA	NA	NA	NA
B6T90R1M_ACGGTGCTTAGT	16.3940909310973	-9.83619488020107	930	2697	1.29773822766036	3.78197997775306	B6T90R1M	M	DM	P90	B6	fixed	acinar	0.621999030691263	0.444555134519806	0.484509713067801	1.72808230289387	2.47444245305112	2.51462662377838e-05	0.000938229138983768	0.000836609804260927	0.085496116626061	0.55344968555688	4.47511750356929	NA	NA	NA	NA	NA	15.7239614687657	2.68220578423971	luminal Clu+	NA	NA	NA	NA	NA	NA	NA	NA	NA	NA	NA	NA
B6T90R1M_CGCGTACCTTCC	17.1386649978232	-7.51714572062619	238	2549	0.470772852098862	1.49078069831306	B6T90R1M	M	DM	P90	B6	fixed	acinar	0.311690934061699	0.122573185724088	0.0994837726931112	0.772550988779251	1.60567993677155	0.0347344516027309	0.00612489057131551	0.0127899811630507	0.117852753994843	0.378916726511078	2.66177989299588	NA	NA	NA	NA	NA	14.0564311129727	0.868963874061539	luminal Clu+	NA	NA	NA	NA	NA	NA	NA	NA	NA	NA	NA	NA
B6T90R1M_TCCCTGGCTGGC	15.8663016275652	-5.87116063181789	668	6998	0.6144612746499	1.37182052014861	B6T90R1M	M	DM	P90	B6	fixed	acinar	0.113200961798759	0.202231579819505	0.0994837726931112	0.485335638359486	1.48986291826851	0.0347344516027309	0.00612489057131551	0.000333100319755163	0.0528509790011692	0.444204725189405	1.83938528934251	NA	NA	NA	NA	NA	12.2883408735975	3.21050436035794	luminal Clu+	NA	NA	NA	NA	NA	NA	NA	NA	NA	NA	NA	NA
B6T90R1M_AAGTTATCATTN	23.4965826903628	3.27634145661498	155	1625	0.676923076923077	1.41538461538462	B6T90R1M	M	DM	P90	B6	fixed	acinar	0.0190158173208311	0.0908898827954564	0.17253005487237	0.551521842996279	1.13964464410598	0.0347344516027309	0.0123469950216026	0.000836609804260927	0.147314794987759	0.277494613690947	0.51640896663196	NA	NA	NA	NA	NA	10.9059739402321	-0.146210004768481	luminal Clu+	NA	NA	NA	NA	NA	NA	NA	NA	NA	NA	NA	NA
B6T90R1M_CGCCTACGTTCC	21.49609549924	2.92036080073273	310	3497	0.486130969402345	1.11524163568773	B6T90R1M	M	DM	P90	B6	fixed	acinar	0.151146360676844	0.0423255107035886	0.0291542655468491	0.31368170836814	1.19784404494355	0.0080868707295433	0.00408968708676313	0.00429726377263986	0.310868442460773	0.521340912881763	0.118792702288121	NA	NA	NA	NA	NA	10.3723549219514	2.63397600752502	acinar	NA	NA	NA	NA	NA	NA	NA	NA	NA	NA	NA	NA
B6T90R1M_GAGCCACCAGAG	17.0790948342992	-7.63395337959493	355	2130	1.12676056338028	2.44131455399061	B6T90R1M	M	DM	P90	B6	fixed	acinar	0.480779243603328	0.307010025667526	0.270696388804232	1.42938078064071	2.35846746993658	0.00272623394073856	0.0501719454595419	0.0667552039255145	0.241251942134288	0.434520406908344	2.75341063062461	NA	NA	NA	NA	NA	13.7229479438662	1.23558956097565	luminal Clu+	NA	NA	NA	NA	NA	NA	NA	NA	NA	NA	NA	NA
B6T90R1M_CTAGAGTAGACG	17.8111238420002	-7.85733233252482	272	1270	1.18110236220472	2.44094488188976	B6T90R1M	M	DM	P90	B6	fixed	acinar	0.386918921737884	0.159555753049593	0.0711065257225587	0.779586280036718	1.7501786970033	0.00987506410749395	0.000938229138983768	0.0438327184162281	0.0364692070637468	0.453439770494452	2.80137372802853	NA	NA	NA	NA	NA	14.6952473461365	0.0758249852216609	luminal Clu+	NA	NA	NA	NA	NA	NA	NA	NA	NA	NA	NA	NA
B6T90R1M_TGGCCTGACCCN	15.7692199833625	-8.79675994919906	894	5770	0.259965337954939	2.06239168110918	B6T90R1M	M	DM	P90	B6	fixed	acinar	0.386918921737884	0.25113537430693	0.331310511173618	1.38947186089308	2.41939188345781	0.0080868707295433	0.0123469950216026	0.00429726377263986	0.0508077779483641	0.489650695727591	3.62140739815781	NA	NA	NA	NA	NA	13.6201820965834	1.44950401801233	luminal Clu+	NA	NA	NA	NA	NA	NA	NA	NA	NA	NA	NA	NA
B6T90R1M_GCGTGGGTCCCN	16.904915769565	-7.75198011463922	353	4824	1.34742951907131	0.766998341625208	B6T90R1M	M	DM	P90	B6	fixed	acinar	0.621999030691263	0.25113537430693	0.218127793401716	1.35894822092415	2.27949076038281	0.00179173152912752	0.0501719454595419	0.0259165059443335	0.176792306296034	0.54997783079847	2.86351606348241	NA	NA	NA	NA	NA	14.1270347928926	0.792828103753461	luminal Clu+	NA	NA	NA	NA	NA	NA	NA	NA	NA	NA	NA	NA
B6T90R1M_TGAGTCTGGCAN	18.1770285511407	-8.15715436071901	230	2049	1.07369448511469	2.14738897022938	B6T90R1M	M	DM	P90	B6	fixed	acinar	0.480779243603328	0.122573185724088	0.17253005487237	0.886529231825637	1.89423654536095	0.00987506410749395	0.0123469950216026	0.094976953831674	0.0257836579185247	0.45634120469395	2.97026271101433	NA	NA	NA	NA	NA	14.9390132508992	0.123271481221335	luminal Clu+	NA	NA	NA	NA	NA	NA	NA	NA	NA	NA	NA	NA
B6T90R1M_TTGGCTTTTTTA	15.4395824970361	-7.53130099877366	727	6830	0.585651537335286	1.05417276720351	B6T90R1M	M	DM	P90	B6	fixed	acinar	0.113200961798759	0.0423255107035886	0.000836609804260927	0.691476376389962	1.42930594418048	2.51462662377838e-05	0.000938229138983768	0.0291542655468491	0.235762557943562	0.433996968820479	2.78161161133345	NA	NA	NA	NA	NA	12.8286997210904	2.06785674937994	luminal Clu+	NA	NA	NA	NA	NA	NA	NA	NA	NA	NA	NA	NA
B6T90R1M_GGAACGCATTGA	17.0552769742384	-8.16519000819783	649	5873	0.970543163630172	1.60054486633748	B6T90R1M	M	DM	P90	B6	fixed	acinar	0.480779243603328	0.202231579819505	0.270696388804232	1.32368162417876	2.28305025605046	0.0190158173208311	0.0501719454595419	0.0259165059443335	0.142630450814009	0.437865815755383	3.1596688572959	NA	NA	NA	NA	NA	NA	NA	NA	NA	NA	NA	NA	NA	NA	NA	NA	NA	NA	NA	NA
B6T90R1M_GTTTTGAATGTT	18.0480057581845	-8.13850545705875	565	3104	1.77190721649485	1.99742268041237	B6T90R1M	M	DM	P90	B6	fixed	acinar	0.480779243603328	0.37093020399499	0.331310511173618	1.50409679205725	2.31509466575701	2.51462662377838e-05	0.0159453593945192	0.0438327184162281	0.0996097972297781	0.486054567689543	2.97803088585956	NA	NA	NA	NA	NA	14.5958549612991	0.959917013944744	luminal Clu+	NA	NA	NA	NA	NA	NA	NA	NA	NA	NA	NA	NA
B6T90R1M_TATGCGGCCAAC	15.8711120177608	-10.0685705080863	642	1639	1.4032946918853	7.56558877364247	B6T90R1M	M	DM	P90	B6	fixed	acinar	0.621999030691263	0.37093020399499	0.331310511173618	1.49856856807091	2.14219765352833	0.00179173152912752	0.0642128529042165	0.000333100319755163	0.128354678041416	0.537105372893539	4.48227370936289	NA	NA	NA	NA	NA	15.7224882199778	-1.27086839648043	luminal Clu+	NA	NA	NA	NA	NA	NA	NA	NA	NA	NA	NA	NA
B6T90R1M_TCTTTATGTCGC	21.9839673478982	0.0387723497102884	342	4655	0.107411385606874	0.88077336197637	B6T90R1M	M	DM	P90	B6	fixed	acinar	0.151146360676844	0.202231579819505	0.0291542655468491	0.744748825155543	1.65017558073776	0.113200961798759	0.000280121644178295	0.000836609804260927	0.150854568855035	0.325053037800964	0.189673210176712	NA	NA	NA	NA	NA	11.4657379686441	1.03305836808824	luminal Clu+	NA	NA	NA	NA	NA	NA	NA	NA	NA	NA	NA	NA
B6T90R1M_CGAACAAAAAGN	22.8762005854907	1.98408186379001	191	1195	1.67364016736402	2.25941422594142	B6T90R1M	M	DM	P90	B6	fixed	acinar	0.113200961798759	0.0642128529042165	0.0291542655468491	0.562208529612264	1.22253867505041	0.00272623394073856	0.000280121644178295	0.0152067866951721	0.14425758976486	0.474328338869189	0.452633397848609	NA	NA	NA	NA	NA	12.1703234513418	-1.55150776865474	luminal Clu+	NA	NA	NA	NA	NA	NA	NA	NA	NA	NA	NA	NA
B6T90R1M_GGAGACTACAGT	16.1933346570781	-8.87445110730142	635	5959	0.234938748112099	1.09078704480618	B6T90R1M	M	DM	P90	B6	fixed	acinar	0.480779243603328	0.37093020399499	0.401629385740355	1.58567733665709	2.54643345610095	2.51462662377838e-05	0.000938229138983768	0.0127899811630507	0.149289284261227	0.397398136449324	3.7257793420681	NA	NA	NA	NA	NA	NA	NA	NA	NA	NA	NA	NA	NA	NA	NA	NA	NA	NA	NA	NA
B6T90R1M_TTATCTTTTTTA	17.5131799718478	-9.15181002707947	689	6598	0.530463776902092	1.13670809336162	B6T90R1M	M	DM	P90	B6	fixed	acinar	0.621999030691263	0.444555134519806	0.401629385740355	1.78954219018301	2.71044539420053	0.0190158173208311	0.10569659280011	0.00429726377263986	0.213885756593688	0.5815489053558	3.95968709158182	NA	NA	NA	NA	NA	NA	NA	NA	NA	NA	NA	NA	NA	NA	NA	NA	NA	NA	NA	NA
B6T90R1M_GGCCCCCTGACG	15.9820421024177	-7.41531395647905	676	5657	0.265158211065936	1.32579105532968	B6T90R1M	M	DM	P90	B6	fixed	acinar	0.386918921737884	0.307010025667526	0.270696388804232	1.35124317485117	2.19822187082633	0.0190158173208311	0.00612489057131551	0.00429726377263986	0.205535661873761	0.342813726485458	2.71118656922021	NA	NA	NA	NA	NA	NA	NA	NA	NA	NA	NA	NA	NA	NA	NA	NA	NA	NA	NA	NA
B6T90R1M_TTTTTATGTCGC	21.9385177499054	0.0658919449228685	362	4807	0.208029956313709	0.769710838360724	B6T90R1M	M	DM	P90	B6	fixed	acinar	0.113200961798759	0.122573185724088	0.0711065257225587	0.678208322460691	1.54916511516081	0.0554593589220221	0.000938229138983768	0.00578786178102136	0.223577863692195	0.487192284685731	0.184934335384316	NA	NA	NA	NA	NA	NA	NA	NA	NA	NA	NA	NA	NA	NA	NA	NA	NA	NA	NA	NA
B6T90R1M_TCTAACTGTAGA	22.3790834205303	3.44038797250262	438	5031	0.218644404690916	0.69568674219837	B6T90R1M	M	DM	P90	B6	fixed	acinar	0.0347344516027309	0.0250719758938324	0.047735551789398	0.692280448271428	1.82337168522785	0.113200961798759	0.000280121644178295	0.0994837726931112	0.145165851370993	0.537669143806009	0.289728058887627	NA	NA	NA	NA	NA	11.2766296594778	1.2367887560934	luminal Clu+	NA	NA	NA	NA	NA	NA	NA	NA	NA	NA	NA	NA
B6T90R1M_GGCCACTAACTG	16.0595401295775	-9.15628092381128	369	1551	0.386847195357834	2.57898130238556	B6T90R1M	M	DM	P90	B6	fixed	acinar	0.196062616428099	0.530741517805331	0.218127793401716	1.08492440307975	1.95930643393174	0.0080868707295433	0.0250719758938324	0.0259165059443335	0.111153754113089	0.665857919211809	3.91705933112393	NA	NA	NA	NA	NA	-16.3373303902272	-3.82093295674583	acinar	NA	NA	NA	NA	NA	NA	NA	NA	NA	NA	NA	NA
B6T90R1M_AGCGTCAACATC	17.9187945775978	-6.96335854384461	415	2104	1.28326996197719	3.0893536121673	B6T90R1M	M	DM	P90	B6	fixed	acinar	0.311690934061699	0.307010025667526	0.586022374584505	1.51155517311522	2.40916832391703	0.0080868707295433	0.000280121644178295	0.0438327184162281	0.161101520535583	0.509169835622587	2.21337262951027	NA	NA	NA	NA	NA	11.7441763005533	-1.2437234870339	luminal Clu+	NA	NA	NA	NA	NA	NA	NA	NA	NA	NA	NA	NA
B6T90R1M_CCTAACTGTAGA	21.5054182358455	3.85685890774548	353	4236	0.212464589235127	0.613786591123702	B6T90R1M	M	DM	P90	B6	fixed	acinar	0.0554593589220221	0.122573185724088	0.133160284060537	0.750038943963016	1.63936897057357	0.0190158173208311	0.0123469950216026	0.00578786178102136	0.112592163279015	0.481572399336442	0.0866176305026176	NA	NA	NA	NA	NA	10.9595422813806	1.38775878446727	luminal Clu+	NA	NA	NA	NA	NA	NA	NA	NA	NA	NA	NA	NA
B6T90R1M_CATTTCTTGAGG	16.3062358257215	-7.94545560989777	606	5582	0.680759584378359	1.6839842350412	B6T90R1M	M	DM	P90	B6	fixed	acinar	0.621999030691263	0.444555134519806	0.484509713067801	1.72808230289387	2.5559369710676	2.51462662377838e-05	0.0305555159083348	0.0438327184162281	0.150968756374615	0.370846984563385	3.05536589125609	NA	NA	NA	NA	NA	NA	NA	NA	NA	NA	NA	NA	NA	NA	NA	NA	NA	NA	NA	NA
B6T90R1M_TCGTACACCAAC	21.7370495495447	4.98389322996986	161	1395	2.5089605734767	1.57706093189964	B6T90R1M	M	DM	P90	B6	fixed	acinar	0.0376366242533116	0.0123469950216026	0.00429726377263986	0.471940872403659	1.09743572708963	0.00179173152912752	0.0159453593945192	0.0438327184162281	0.213768028841002	0.427984174687601	0.0458386904853365	NA	NA	NA	NA	NA	10.8260734548	-0.185288163984697	luminal Clu+	NA	NA	NA	NA	NA	NA	NA	NA	NA	NA	NA	NA
B6T90R1M_GCCTGTATCAAN	15.5571792555073	-7.58698309361539	639	3087	0.550696469063816	4.08163265306122	B6T90R1M	M	DM	P90	B6	fixed	acinar	0.621999030691263	0.444555134519806	0.331310511173618	1.49129961881451	2.25235895460991	0.0554593589220221	0.000280121644178295	0.0259165059443335	0.136688663723262	0.439243401855149	2.8191993796225	NA	NA	NA	NA	NA	NA	NA	NA	NA	NA	NA	NA	NA	NA	NA	NA	NA	NA	NA	NA
B6T90R1M_CCCTTGCGCTGT	22.7743874902082	2.447138360945	341	1035	0.869565217391304	4.2512077294686	B6T90R1M	M	DM	P90	B6	fixed	acinar	0.0190158173208311	0.0642128529042165	0.00429726377263986	0.335285194807735	0.976739977653877	0.00179173152912752	0.0305555159083348	0.00578786178102136	0.346517534555421	0.370542434395877	0.413803424785325	NA	NA	NA	NA	NA	-0.90735881376432	-16.2296431964296	luminal Clu+	NA	NA	NA	NA	NA	NA	NA	NA	NA	NA	NA	NA
B6T90R1M_TTTTGTCCTATN	24.2130740409004	2.97867948297503	352	1178	2.71646859083192	4.49915110356536	B6T90R1M	M	DM	P90	B6	fixed	acinar	0.0814835306381867	0.0250719758938324	0.133160284060537	0.695800200782811	1.68509390210783	0.0190158173208311	0.00408968708676313	0.0127899811630507	0.256023942885149	0.451027291599896	0.661653978441615	NA	NA	NA	NA	NA	11.8763888599746	-0.981100209418984	luminal Clu+	NA	NA	NA	NA	NA	NA	NA	NA	NA	NA	NA	NA
B6T90R1M_GGTCATAGTGTG	19.0302197400891	-9.70854996631155	358	3810	0.288713910761155	1.44356955380577	B6T90R1M	M	DM	P90	B6	fixed	acinar	0.621999030691263	0.0642128529042165	0.0291542655468491	0.935134890106858	1.64715242189923	0.0584154886858554	0.00612489057131551	0.0152067866951721	0.0705005376069593	0.426674859858551	4.1940860577249	NA	NA	NA	NA	NA	NA	NA	NA	NA	NA	NA	NA	NA	NA	NA	NA	NA	NA	NA	NA
B6T90R1M_CGTCGAGGAACT	18.4023491567612	-9.06206279480354	791	3912	0.869120654396728	2.8118609406953	B6T90R1M	M	DM	P90	B6	fixed	acinar	0.621999030691263	0.307010025667526	0.331310511173618	1.56337393181766	2.57001266720067	0.00179173152912752	0.0159453593945192	0.0259165059443335	0.201619608769658	0.485112410573043	3.73132101372047	NA	NA	NA	NA	NA	NA	NA	NA	NA	NA	NA	NA	NA	NA	NA	NA	NA	NA	NA	NA
B6T90R1M_GCTCGTGCCCCT	16.0301373637353	-7.20740602244659	436	2906	2.09910529938059	3.30350997935306	B6T90R1M	M	DM	P90	B6	fixed	acinar	0.621999030691263	0.530741517805331	0.586022374584505	1.83541742853674	2.82396287181008	0.0190158173208311	0.00612489057131551	0.0438327184162281	0.0447698571808277	0.626453250716768	2.57870514360796	NA	NA	NA	NA	NA	NA	NA	NA	NA	NA	NA	NA	NA	NA	NA	NA	NA	NA	NA	NA
B6T90R1M_GTAGCTTCCCGT	18.2597701555975	-6.73262627253819	475	1536	2.47395833333333	5.20833333333333	B6T90R1M	M	DM	P90	B6	fixed	acinar	0.0347344516027309	0.0250719758938324	0.0994837726931112	0.611081926318014	1.1625767058695	0.00179173152912752	0.0423255107035886	0.000836609804260927	0.0704633428524686	0.423348587554912	2.02060050330155	NA	NA	NA	NA	NA	NA	NA	NA	NA	NA	NA	NA	NA	NA	NA	NA	NA	NA	NA	NA
B6T90R1M_GTCGGCCATTCA	16.8239475299171	-7.76942221504953	427	4856	1.1326194398682	1.15321252059308	B6T90R1M	M	DM	P90	B6	fixed	acinar	0.621999030691263	0.444555134519806	0.484509713067801	1.72808230289387	2.5559369710676	0.00179173152912752	0.0750876394076224	0.0438327184162281	0.196446814719709	0.525616044895198	2.88649731860953	NA	NA	NA	NA	NA	NA	NA	NA	NA	NA	NA	NA	NA	NA	NA	NA	NA	NA	NA	NA
B6T90R1M_GTGACGCATTGA	22.6075842329327	3.10568086860137	489	4665	0.7502679528403	1.13612004287245	B6T90R1M	M	DM	P90	B6	fixed	acinar	0.113200961798759	0.159555753049593	0.000333100319755163	0.593660463815962	1.11749881674176	0.0554593589220221	0.000280121644178295	0.00578786178102136	0.109113960492856	0.440825642371475	0.353386821235749	NA	NA	NA	NA	NA	NA	NA	NA	NA	NA	NA	NA	NA	NA	NA	NA	NA	NA	NA	NA
B6T90R1M_AATTTCAAGGTT	23.6323279926583	3.2819241544633	154	1146	0.523560209424084	1.22164048865619	B6T90R1M	M	DM	P90	B6	fixed	acinar	0.113200961798759	0.0642128529042165	0.0711065257225587	0.52965202811483	1.1118676793461	0.0814835306381867	0.000280121644178295	0.00578786178102136	0.135410750185897	0.292036328852379	0.542059417005544	NA	NA	NA	NA	NA	NA	NA	NA	NA	NA	NA	NA	NA	NA	NA	NA	NA	NA	NA	NA
B6T90R1M_GTATCTGCAGAC	18.1972708751688	-8.06427894414075	234	1193	3.26906957250629	2.34702430846605	B6T90R1M	M	DM	P90	B6	fixed	acinar	0.311690934061699	0.0423255107035886	0.00578786178102136	0.635904441223508	1.5570342880345	0.00272623394073856	0.00408968708676313	0.0438327184162281	0.0775841674122539	0.384544201092526	2.89495409015922	NA	NA	NA	NA	NA	14.9688574928202	-0.0801653630215174	luminal Clu+	NA	NA	NA	NA	NA	NA	NA	NA	NA	NA	NA	NA
B6T90R1M_CGGGAAAGGCGC	16.1748428415736	-9.87053372865093	567	1244	2.491961414791	4.18006430868167	B6T90R1M	M	DM	P90	B6	fixed	acinar	0.621999030691263	0.635560235280115	0.586022374584505	1.98796156607371	2.68566733871919	0.00272623394073856	0.00408968708676313	0.000333100319755163	0.0793943748814438	0.563354817787414	4.45009849381526	NA	NA	NA	NA	NA	NA	NA	NA	NA	NA	NA	NA	NA	NA	NA	NA	NA	NA	NA	NA
B6T90R1M_GTCAGCCATTCA	16.6240590273349	-7.65094867971444	406	4570	0.853391684901531	1.2910284463895	B6T90R1M	M	DM	P90	B6	fixed	acinar	0.621999030691263	0.444555134519806	0.484509713067801	1.72808230289387	2.5559369710676	0.0080868707295433	0.0750876394076224	0.0438327184162281	0.156423297953147	0.58042743250993	2.82446005308203	NA	NA	NA	NA	NA	NA	NA	NA	NA	NA	NA	NA	NA	NA	NA	NA	NA	NA	NA	NA
B6T90R1M_ACTAAACTTTGG	21.7214267806812	1.7519291831599	678	1141	4.29447852760736	10.692375109553	B6T90R1M	M	DM	P90	B6	fixed	acinar	0.0554593589220221	0.00408968708676313	0.094976953831674	0.291486142476149	0.827815680418844	0.00272623394073856	0.00408968708676313	0.00578786178102136	0.106133343855262	0.401958677213842	0.208921997923768	NA	NA	NA	NA	NA	-2.3400442339923	-17.7350247261206	ductal Smgc+	NA	NA	NA	NA	NA	NA	NA	NA	NA	NA	NA	NA
B6T90R1M_CGCTTCATGGCN	22.5256326867789	3.08608826129253	199	2655	0	0.828625235404896	B6T90R1M	M	DM	P90	B6	fixed	acinar	0.0190158173208311	0.0908898827954564	0.00578786178102136	0.37288768886721	1.34316672895764	0.0190158173208311	0.0123469950216026	0.00578786178102136	0.300628865075905	0.548489644721649	0.337658875346541	NA	NA	NA	NA	NA	NA	NA	NA	NA	NA	NA	NA	NA	NA	NA	NA	NA	NA	NA	NA
B6T90R1M_TTTTGGACCGTG	16.7347916538051	-8.83301619878335	467	4408	0.340290381125227	1.13430127041742	B6T90R1M	M	DM	P90	B6	fixed	acinar	0.621999030691263	0.444555134519806	0.401629385740355	1.78954219018301	2.66673757882584	0.0190158173208311	0.00612489057131551	0.094976953831674	0.160911808565096	0.523877473464205	3.7193631413414	NA	NA	NA	NA	NA	NA	NA	NA	NA	NA	NA	NA	NA	NA	NA	NA	NA	NA	NA	NA
B6T90R1M_GATCATAGTGTG	18.7416865140962	-9.37084311811315	326	3491	0.458321397880263	1.31767401890576	B6T90R1M	M	DM	P90	B6	fixed	acinar	0.621999030691263	0.25113537430693	0.0994837726931112	1.138359663076	1.98128025035396	0.0376366242533116	0.0159453593945192	0.00429726377263986	0.13132265044401	0.511283449004119	3.94859363830555	NA	NA	NA	NA	NA	NA	NA	NA	NA	NA	NA	NA	NA	NA	NA	NA	NA	NA	NA	NA
B6T90R1M_GCCCCCCTTACG	16.0937930356929	-7.2127337795637	495	4289	0.163208207041268	0.862671951503847	B6T90R1M	M	DM	P90	B6	fixed	acinar	0.621999030691263	0.444555134519806	0.401629385740355	1.58594487105711	2.41841611210237	0.00179173152912752	0.00612489057131551	0.0438327184162281	0.0663319832312192	0.523442852356203	2.57861732411832	NA	NA	NA	NA	NA	NA	NA	NA	NA	NA	NA	NA	NA	NA	NA	NA	NA	NA	NA	NA
B6T90R1M_TGTCCTATTGGT	15.2458260839829	-8.69720686421369	529	3578	0.782560089435439	1.25768585802124	B6T90R1M	M	DM	P90	B6	fixed	acinar	0.249024399146223	0.307010025667526	0.17253005487237	0.979882979718572	1.82469862306379	0.00272623394073856	0.00408968708676313	0.000333100319755163	0.249258581135388	0.620304213026653	3.47705720317649	NA	NA	NA	NA	NA	NA	NA	NA	NA	NA	NA	NA	NA	NA	NA	NA	NA	NA	NA	NA
B6T90R1M_CGCCTAAGTTGG	21.7803926117015	4.84268630792565	256	2616	2.33180428134557	1.41437308868502	B6T90R1M	M	DM	P90	B6	fixed	acinar	0.00179173152912752	0.0123469950216026	0.0152067866951721	0.642803612428047	1.74064150126974	0.0190158173208311	0.0250719758938324	0.00578786178102136	0.2990081679803	0.539617430852179	0.0678396655917416	NA	NA	NA	NA	NA	NA	NA	NA	NA	NA	NA	NA	NA	NA	NA	NA	NA	NA	NA	NA
B6T90R1M_CTTTTGCACCGN	15.0782134070825	-8.76307422216686	687	4029	1.76222387689253	1.66294365847605	B6T90R1M	M	DM	P90	B6	fixed	acinar	0.151146360676844	0.0642128529042165	0.0994837726931112	0.366940698481022	1.14503445929019	2.51462662377838e-05	0.0159453593945192	0.0291542655468491	0.159457483789553	0.478343181203992	3.48769763369263	NA	NA	NA	NA	NA	NA	NA	NA	NA	NA	NA	NA	NA	NA	NA	NA	NA	NA	NA	NA
B6T90R1M_GTGGCGCATTGA	14.780250005597	-6.69864873587035	462	4210	0.831353919239905	1.66270783847981	B6T90R1M	M	DM	P90	B6	fixed	acinar	0.311690934061699	0.25113537430693	0.133160284060537	1.12180145093709	1.83616084292523	0.0347344516027309	0.00612489057131551	0.00429726377263986	0.0654820078653661	0.365033907925836	2.28736878634304	NA	NA	NA	NA	NA	NA	NA	NA	NA	NA	NA	NA	NA	NA	NA	NA	NA	NA	NA	NA
B6T90R1M_GCGGGATGACAG	22.4144934250857	0.678667427968127	459	1589	3.83889238514789	3.77595972309629	B6T90R1M	M	DM	P90	B6	fixed	acinar	0.386918921737884	0.37093020399499	0.270696388804232	1.22086009536228	2.05346211737292	0.0814835306381867	0.00408968708676313	0.0259165059443335	0.128034417393432	0.536042493860775	0.352395103377859	NA	NA	NA	NA	NA	10.7543285848841	-10.8813298740707	acinar	NA	NA	NA	NA	NA	NA	NA	NA	NA	NA	NA	NA
B6T90R1M_GTCTTCATATGG	21.4083112917605	3.55859118970779	243	3509	1.16842405243659	1.13992590481619	B6T90R1M	M	DM	P90	B6	fixed	acinar	0.0080868707295433	0.000938229138983768	0.0152067866951721	0.286815113725269	1.15960028822807	2.51462662377838e-05	0.0250719758938324	0.000333100319755163	0.368867100988411	0.705439042850515	0.0779524872118825	NA	NA	NA	NA	NA	NA	NA	NA	NA	NA	NA	NA	NA	NA	NA	NA	NA	NA	NA	NA
B6T90R1M_CCCTACCTAATA	17.1007761886328	-7.88086639182998	599	4467	0.470114170584285	1.34318334452653	B6T90R1M	M	DM	P90	B6	fixed	acinar	0.621999030691263	0.37093020399499	0.331310511173618	1.49856856807091	2.44184531482715	0.0080868707295433	0.0501719454595419	0.0127899811630507	0.156251958092514	0.472847263319456	2.93259768803373	NA	NA	NA	NA	NA	NA	NA	NA	NA	NA	NA	NA	NA	NA	NA	NA	NA	NA	NA	NA
B6T90R1M_CTGTTAGGCAAA	18.6621164008011	-7.91345665975233	414	2909	0.653145410794087	1.71880371261602	B6T90R1M	M	DM	P90	B6	fixed	acinar	0.480779243603328	0.25113537430693	0.218127793401716	1.03829386451517	1.79475527352087	0.0080868707295433	0.00612489057131551	0.000836609804260927	0.141326935914817	0.545837019103196	2.71207712478824	NA	NA	NA	NA	NA	14.5094697590277	0.834703679516182	luminal Clu+	NA	NA	NA	NA	NA	NA	NA	NA	NA	NA	NA	NA
B6T90R1M_CCTTGCGCTGTN	22.3666631536152	2.00145063770738	277	863	1.15874855156431	6.83661645422944	B6T90R1M	M	DM	P90	B6	fixed	acinar	0.249024399146223	0.202231579819505	0.0291542655468491	0.798236413459614	1.5930814201305	2.51462662377838e-05	0.0159453593945192	0.00578786178102136	0.0988443157366427	0.559970520977311	0.345321367041963	NA	NA	NA	NA	NA	-0.963890670977556	-16.6093509249752	luminal Clu+	NA	NA	NA	NA	NA	NA	NA	NA	NA	NA	NA	NA
B6T90R1M_CCCTGCCTAATA	16.1905610853915	-7.35874816619131	592	4362	0.504355800091701	1.16918844566713	B6T90R1M	M	DM	P90	B6	fixed	acinar	0.621999030691263	0.37093020399499	0.331310511173618	1.49856856807091	2.27749733723348	0.00179173152912752	0.0501719454595419	0.0667552039255145	0.0833198650614561	0.56663684501017	2.66521339038072	NA	NA	NA	NA	NA	NA	NA	NA	NA	NA	NA	NA	NA	NA	NA	NA	NA	NA	NA	NA
B6T90R1M_TGTCGTGCTCCT	16.7209139109029	-7.65295212697756	436	4249	0.847258178394916	1.05907272299365	B6T90R1M	M	DM	P90	B6	fixed	acinar	0.621999030691263	0.307010025667526	0.401629385740355	1.53679725411282	2.38014296408468	0.00179173152912752	0.0159453593945192	0.0438327184162281	0.18022315922028	0.659845386907315	2.8150951886841	NA	NA	NA	NA	NA	NA	NA	NA	NA	NA	NA	NA	NA	NA	NA	NA	NA	NA	NA	NA
B6T90R1M_GCGGACTACAGT	17.0167929291606	-7.76507563401598	413	4037	0.322021302947734	0.668813475352985	B6T90R1M	M	DM	P90	B6	fixed	acinar	0.621999030691263	0.444555134519806	0.484509713067801	1.72808230289387	2.67919318996004	0.0190158173208311	0.0305555159083348	0.0259165059443335	0.148347146383214	0.59594167478903	2.85791510827329	NA	NA	NA	NA	NA	NA	NA	NA	NA	NA	NA	NA	NA	NA	NA	NA	NA	NA	NA	NA
B6T90R1M_CCACATTGCTAA	18.0046748184666	-7.7516822630281	145	1001	9.19080919080919	3.1968031968032	B6T90R1M	M	DM	P90	B6	fixed	acinar	0.386918921737884	0.000280121644178295	0.0291542655468491	0.845514188716152	1.54316820197828	0.0376366242533116	0.000938229138983768	0.0438327184162281	0.0786535457120073	0.644180471375485	2.69684459031537	NA	NA	NA	NA	NA	13.6181957710433	-0.833971324366089	luminal Clu+	NA	NA	NA	NA	NA	NA	NA	NA	NA	NA	NA	NA
B6T90R1M_AGCAAATGTTTG	14.5853749570836	-9.37983995680905	587	1011	2.27497527200791	4.94559841740851	B6T90R1M	M	DM	P90	B6	fixed	acinar	0.311690934061699	0.159555753049593	0.218127793401716	0.763181981504674	1.0965830649501	0.00987506410749395	0.000938229138983768	0.0127899811630507	0.0795126498343332	0.4530485942406	3.67833582875698	NA	NA	NA	NA	NA	13.6182073977244	-4.7408628613589	luminal Clu+	NA	NA	NA	NA	NA	NA	NA	NA	NA	NA	NA	NA
B6T90R1M_TTCTGGACCGTG	23.8282832991746	3.02099151374788	305	2807	0.320627003918774	1.38938368364802	B6T90R1M	M	DM	P90	B6	fixed	acinar	0.113200961798759	0.122573185724088	0.0994837726931112	0.649760726479675	1.4393794475668	0.0554593589220221	0.0123469950216026	0.00429726377263986	0.082963385567148	0.382704734086783	0.595394083296235	NA	NA	NA	NA	NA	NA	NA	NA	NA	NA	NA	NA	NA	NA	NA	NA	NA	NA	NA	NA
B6T90R1M_CCCTACCCAATA	18.2622814636398	-8.27750957326743	172	1063	0.282220131702728	2.16368767638758	B6T90R1M	M	DM	P90	B6	fixed	acinar	0.621999030691263	0.25113537430693	0.17253005487237	1.16196135753669	2.00198581650529	0.00987506410749395	0.00408968708676313	0.094976953831674	0.11984435089757	0.464310642712389	3.05159692421636	NA	NA	NA	NA	NA	14.7512350871125	0.221758321297694	luminal Clu+	NA	NA	NA	NA	NA	NA	NA	NA	NA	NA	NA	NA
B6T90R1M_CACTTCGAGTAT	14.8962811901618	-5.36879666713507	497	772	4.79274611398964	6.21761658031088	B6T90R1M	M	DM	P90	B6	fixed	acinar	0.480779243603328	0.37093020399499	0.401629385740355	1.58567733665709	2.42195760810269	0.0080868707295433	0.0305555159083348	0.0127899811630507	0.165871413515993	0.550465533549155	1.61233642260224	NA	NA	NA	NA	NA	NA	NA	NA	NA	NA	NA	NA	NA	NA	NA	NA	NA	NA	NA	NA
B6T90R1M_CCCCGACTTGAA	15.3861467054481	-6.72030583586375	608	3196	1.34543178973717	2.03379224030038	B6T90R1M	M	DM	P90	B6	fixed	acinar	0.249024399146223	0.37093020399499	0.133160284060537	0.787888361919237	1.5858768538875	0.0214915672116396	0.0159453593945192	0.00429726377263986	0.0999722918491952	0.383238060721242	2.30967371273384	NA	NA	NA	NA	NA	NA	NA	NA	NA	NA	NA	NA	NA	NA	NA	NA	NA	NA	NA	NA
B6T90R1M_GTCTTTATTCAA	22.1844136813561	-0.711272029745303	384	3670	0.735694822888283	0.980926430517711	B6T90R1M	M	DM	P90	B6	fixed	acinar	0.0347344516027309	0.122573185724088	0.0152067866951721	0.450920601468553	1.23502629683439	0.0347344516027309	0.0159453593945192	0.00429726377263986	0.115798010601385	0.47756548136017	0.138663339059909	NA	NA	NA	NA	NA	NA	NA	NA	NA	NA	NA	NA	NA	NA	NA	NA	NA	NA	NA	NA
B6T90R1M_TGGCTTTTTTAN	15.3705866759581	-6.64298195240839	388	3550	0.47887323943662	1.38028169014085	B6T90R1M	M	DM	P90	B6	fixed	acinar	0.311690934061699	0.635560235280115	0.331310511173618	1.38329575584119	2.0708540223699	0.00987506410749395	0.0501719454595419	0.0438327184162281	0.145700125381082	0.352311546779988	2.26705184294178	NA	NA	NA	NA	NA	NA	NA	NA	NA	NA	NA	NA	NA	NA	NA	NA	NA	NA	NA	NA
B6T90R1M_CTGATCGATTTC	18.5928387779838	-7.05477689696833	486	853	5.27549824150059	3.98593200468933	B6T90R1M	M	DM	P90	B6	fixed	acinar	0.311690934061699	0.159555753049593	0.17253005487237	0.872702277038494	1.72912358530814	0.0347344516027309	0.000280121644178295	0.00578786178102136	0.309242692358136	0.450393767761974	2.14892762671474	NA	NA	NA	NA	NA	14.5295207599042	1.77557775875768	luminal Clu+	NA	NA	NA	NA	NA	NA	NA	NA	NA	NA	NA	NA
B6T90R1M_TGTGCGAAAGCG	16.8433272703463	-7.34452925451403	286	3388	0.295159386068477	1.00354191263282	B6T90R1M	M	DM	P90	B6	fixed	acinar	0.621999030691263	0.159555753049593	0.0711065257225587	0.925288000316433	1.6235839237926	0.00272623394073856	0.000938229138983768	0.0127899811630507	0.160580897006803	0.537492323906289	2.58667109340163	NA	NA	NA	NA	NA	NA	NA	NA	NA	NA	NA	NA	NA	NA	NA	NA	NA	NA	NA	NA
B6T90R1M_GTACAACCACTC	19.2329174417083	-9.76241205670876	676	1881	1.86071238702818	2.6581605528974	B6T90R1M	M	DM	P90	B6	fixed	acinar	0.386918921737884	0.0423255107035886	0.0152067866951721	0.550251789897804	1.31211840672912	0.0376366242533116	0.0159453593945192	0.047735551789398	0.1021499523506	0.461548150676832	4.17369058342188	NA	NA	NA	NA	NA	NA	NA	NA	NA	NA	NA	NA	NA	NA	NA	NA	NA	NA	NA	NA
B6T90R1M_CGGTAACGGCCC	16.0411916185107	-9.20158393146621	468	960	2.29166666666667	6.25	B6T90R1M	M	DM	P90	B6	fixed	acinar	0.386918921737884	0.202231579819505	0.401629385740355	1.16595698059051	1.78721684450526	0.0347344516027309	0.000280121644178295	0.0127899811630507	0.141562068122633	0.561272243586665	3.94740155665406	NA	NA	NA	NA	NA	12.2119080645001	-1.88327631336152	luminal Clu+	NA	NA	NA	NA	NA	NA	NA	NA	NA	NA	NA	NA
B6T90R1M_AGGCCCGTGAGN	21.8199191659532	2.63127368252808	322	1015	1.57635467980296	4.33497536945813	B6T90R1M	M	DM	P90	B6	fixed	acinar	0.249024399146223	0.00408968708676313	0.0127899811630507	0.376730413993498	1.28835621145135	0.0376366242533116	0.00612489057131551	0.00578786178102136	0.197417155395347	0.490150602456824	0.201817123967492	NA	NA	NA	NA	NA	14.0660914677642	-1.7040948668085	luminal Clu+	NA	NA	NA	NA	NA	NA	NA	NA	NA	NA	NA	NA
B6T90R1M_GTCCACGTGACG	17.3467413190923	-10.4528643215427	899	1726	4.34530706836617	7.76361529548088	B6T90R1M	M	DM	P90	B6	fixed	acinar	0.386918921737884	0.25113537430693	0.17253005487237	0.977869473350335	1.5058186678011	0.0080868707295433	0.000938229138983768	0.047735551789398	0.166346616666687	0.582611364025583	5.02521313551822	NA	NA	NA	NA	NA	NA	NA	NA	NA	NA	NA	NA	NA	NA	NA	NA	NA	NA	NA	NA
B6T90R1M_CCCCCCCTGACG	16.5171031720179	-7.21850154377781	309	2647	0.151114469210427	0.944465432565168	B6T90R1M	M	DM	P90	B6	fixed	acinar	0.621999030691263	0.25113537430693	0.401629385740355	1.32833221765947	2.26618896701493	0.00179173152912752	0.00408968708676313	0.0259165059443335	0.0466735193390604	0.36597819290436	2.54517776196812	NA	NA	NA	NA	NA	14.709076272022	1.22396940587685	luminal Clu+	NA	NA	NA	NA	NA	NA	NA	NA	NA	NA	NA	NA
B6T90R1M_GATGACAAGGGC	18.4260329823814	-8.4973839729373	276	943	3.07529162248144	6.25662778366914	B6T90R1M	M	DM	P90	B6	fixed	acinar	0.621999030691263	0.0908898827954564	0.047735551789398	0.881006839540322	1.61878268921597	0.00987506410749395	0.0250719758938324	0.0127899811630507	0.23698137454093	0.586244971019025	3.20393214414614	NA	NA	NA	NA	NA	15.7197195098824	-0.529670984243352	luminal Clu+	NA	NA	NA	NA	NA	NA	NA	NA	NA	NA	NA	NA
B6T90R1M_CTCCAGGAGTGT	16.7079861223251	-7.76738605820091	512	3666	1.11838516093835	2.04582651391162	B6T90R1M	M	DM	P90	B6	fixed	acinar	0.621999030691263	0.530741517805331	0.484509713067801	1.87943571103373	2.68451419481311	2.51462662377838e-05	0.0750876394076224	0.0438327184162281	0.0935645281575849	0.621411310688505	2.89838430864176	NA	NA	NA	NA	NA	NA	NA	NA	NA	NA	NA	NA	NA	NA	NA	NA	NA	NA	NA	NA
B6T90R1M_GTCGACCATTCA	21.2822421773235	2.58257696625452	318	3619	0.773694390715667	0.939486045869024	B6T90R1M	M	DM	P90	B6	fixed	acinar	0.249024399146223	0.0908898827954564	0.0711065257225587	0.523200371604412	1.34173385216367	0.0080868707295433	0.000280121644178295	0.000333100319755163	0.173416214344467	0.538763331670915	0.082604676198256	NA	NA	NA	NA	NA	NA	NA	NA	NA	NA	NA	NA	NA	NA	NA	NA	NA	NA	NA	NA
B6T90R1M_CTCTTACGTTCC	17.05402177598	-7.66507781802286	305	3826	0.339780449555672	1.07161526398327	B6T90R1M	M	DM	P90	B6	fixed	acinar	0.621999030691263	0.307010025667526	0.270696388804232	1.42385255665436	2.19241014082854	2.51462662377838e-05	0.0305555159083348	0.0259165059443335	0.142103730225889	0.571663257273919	2.77952999099708	NA	NA	NA	NA	NA	NA	NA	NA	NA	NA	NA	NA	NA	NA	NA	NA	NA	NA	NA	NA
B6T90R1M_GCTTTTTTCTAC	22.6652598505553	1.80415617582726	256	699	3.00429184549356	4.29184549356223	B6T90R1M	M	DM	P90	B6	fixed	acinar	0.151146360676844	0.25113537430693	0.00578786178102136	0.590850873642901	1.28044020249548	0.0214915672116396	0.00408968708676313	0.047735551789398	0.271574927599378	0.552329359677296	0.416358554511162	NA	NA	NA	NA	NA	11.9694187249489	-1.77184722673127	luminal Clu+	NA	NA	NA	NA	NA	NA	NA	NA	NA	NA	NA	NA
B6T90R1M_GTTTTAGGCAAA	16.7247476279591	-7.27507010984646	525	3728	0.751072961373391	1.52896995708154	B6T90R1M	M	DM	P90	B6	fixed	acinar	0.621999030691263	0.444555134519806	0.586022374584505	1.73027383243422	2.74036060979422	0.0347344516027309	0.0159453593945192	0.000333100319755163	0.0962625580118664	0.495960947593247	2.55657513915302	NA	NA	NA	NA	NA	NA	NA	NA	NA	NA	NA	NA	NA	NA	NA	NA	NA	NA	NA	NA
B6T90R1M_TCCCGACTTGAA	15.8640868011009	-6.53477582026222	606	3464	0.981524249422633	1.84757505773672	B6T90R1M	M	DM	P90	B6	fixed	acinar	0.480779243603328	0.307010025667526	0.270696388804232	1.176391008595	2.05881426919027	2.51462662377838e-05	0.00612489057131551	0.00429726377263986	0.399655947783075	0.544827240737959	2.19209025064984	NA	NA	NA	NA	NA	NA	NA	NA	NA	NA	NA	NA	NA	NA	NA	NA	NA	NA	NA	NA
B6T90R1M_TATCCTGACCCN	22.8963924148281	3.12109438669367	454	3188	0.282308657465495	1.69385194479297	B6T90R1M	M	DM	P90	B6	fixed	acinar	0.311690934061699	0.25113537430693	0.133160284060537	0.990069630876469	1.69468599905936	0.00179173152912752	0.00612489057131551	0.0259165059443335	0.0808837647561443	0.339761447645881	0.409170813450919	NA	NA	NA	NA	NA	NA	NA	NA	NA	NA	NA	NA	NA	NA	NA	NA	NA	NA	NA	NA
B6T90R1M_CTGATCCAGTTA	16.983285091493	-7.68702415662792	294	3218	0.403977625854568	0.52827843380982	B6T90R1M	M	DM	P90	B6	fixed	acinar	0.621999030691263	0.25113537430693	0.401629385740355	1.45294616978359	2.27551468951323	0.00179173152912752	0.0305555159083348	0.0667552039255145	0.141229737353834	0.547261174456686	2.80556963687007	NA	NA	NA	NA	NA	NA	NA	NA	NA	NA	NA	NA	NA	NA	NA	NA	NA	NA	NA	NA
B6T90R1M_CCGATCCAGTTA	23.1724042136366	3.33082890533988	181	2129	0.422733677782997	0.939408172851104	B6T90R1M	M	DM	P90	B6	fixed	acinar	2.51462662377838e-05	0.0423255107035886	0.0994837726931112	0.301022004094038	0.850768464196335	0.0554593589220221	0.00612489057131551	0.0127899811630507	0.0325603428635209	0.39904853963149	0.449837881664922	NA	NA	NA	NA	NA	NA	NA	NA	NA	NA	NA	NA	NA	NA	NA	NA	NA	NA	NA	NA
B6T90R1M_CCTGCCCGAGAT	23.164285540546	3.04259930145138	338	3376	0.681279620853081	1.06635071090047	B6T90R1M	M	DM	P90	B6	fixed	acinar	0.386918921737884	0.25113537430693	0.0994837726931112	1.04600129417926	1.86661043824034	0.0814835306381867	0.000280121644178295	0.00429726377263986	0.134211188656032	0.389621068851121	0.464318006852405	NA	NA	NA	NA	NA	NA	NA	NA	NA	NA	NA	NA	NA	NA	NA	NA	NA	NA	NA	NA
B6T90R1M_CTTTGCTAGCAG	21.4438045564069	3.14591704991607	322	3350	0.865671641791045	0.716417910447761	B6T90R1M	M	DM	P90	B6	fixed	acinar	2.51462662377838e-05	0.0123469950216026	0.0667552039255145	0.3451441133297	0.949054431951305	0.0214915672116396	0.000280121644178295	0.0291542655468491	0.242292650039465	0.574909788569712	0.0994186554943046	NA	NA	NA	NA	NA	NA	NA	NA	NA	NA	NA	NA	NA	NA	NA	NA	NA	NA	NA	NA
B6T90R1M_TTCATGTTACGT	23.1550987384507	3.02684182483439	368	3208	0.748129675810474	0.810473815461347	B6T90R1M	M	DM	P90	B6	fixed	acinar	0.386918921737884	0.307010025667526	0.133160284060537	1.12610130897409	1.9091094489999	0.0190158173208311	0.0159453593945192	0.0438327184162281	0.115709561848208	0.460210505691391	0.463317762226866	NA	NA	NA	NA	NA	NA	NA	NA	NA	NA	NA	NA	NA	NA	NA	NA	NA	NA	NA	NA
B6T90R1M_CTTCTGCACCGN	22.4309397605382	2.17458448057631	362	2200	1.45454545454546	1.22727272727273	B6T90R1M	M	DM	P90	B6	fixed	acinar	0.00987506410749395	0.0642128529042165	0.094976953831674	0.563980126544389	1.19345538486782	2.51462662377838e-05	0.000938229138983768	0.000836609804260927	0.266416002871888	0.341282539890224	0.352884607708057	NA	NA	NA	NA	NA	NA	NA	NA	NA	NA	NA	NA	NA	NA	NA	NA	NA	NA	NA	NA
B6T90R1M_TTGTTAGGCAAA	16.2790868281676	-8.85318936979843	478	3429	0.641586468358122	1.28317293671624	B6T90R1M	M	DM	P90	B6	fixed	acinar	0.621999030691263	0.444555134519806	0.401629385740355	1.78954219018301	2.66673757882584	2.51462662377838e-05	0.0750876394076224	0.094976953831674	0.147600587820988	0.472700974263237	3.71728106125327	NA	NA	NA	NA	NA	NA	NA	NA	NA	NA	NA	NA	NA	NA	NA	NA	NA	NA	NA	NA
B6T90R1M_CATCTCTTGAGG	16.3210807266091	-7.55407673866024	236	2141	0.513778608127043	1.63475011676787	B6T90R1M	M	DM	P90	B6	fixed	acinar	0.113200961798759	0.122573185724088	0.218127793401716	0.92435604853242	1.74836001730876	0.0190158173208311	0.000280121644178295	0.0438327184162281	0.0731545018362796	0.511824949786406	2.7847933823123	NA	NA	NA	NA	NA	NA	NA	NA	NA	NA	NA	NA	NA	NA	NA	NA	NA	NA	NA	NA
B6T90R1M_CCCCAGGAGTGT	16.0314028818581	-6.38532455643396	329	2268	1.71957671957672	1.32275132275132	B6T90R1M	M	DM	P90	B6	fixed	acinar	0.480779243603328	0.25113537430693	0.331310511173618	1.26106778997236	2.08200541124845	0.00272623394073856	0.0123469950216026	0.0259165059443335	0.105155623349462	0.695412139577095	2.09952608823957	NA	NA	NA	NA	NA	NA	NA	NA	NA	NA	NA	NA	NA	NA	NA	NA	NA	NA	NA	NA
B6T90R1M_CGTGCCATATAT	23.0636317560677	3.55841728018882	322	3173	0.409706901985503	0.976993381657738	B6T90R1M	M	DM	P90	B6	fixed	acinar	0.151146360676844	0.25113537430693	0.00578786178102136	0.819498145581814	1.55223002866465	0.0190158173208311	0.0423255107035886	0.000836609804260927	0.163114002409866	0.441258594123012	0.414810625861093	NA	NA	NA	NA	NA	NA	NA	NA	NA	NA	NA	NA	NA	NA	NA	NA	NA	NA	NA	NA
B6T90R1M_TCTCGTGCTCCT	22.1087928671884	3.40335672084042	359	3338	0.748951467944877	1.40802875973637	B6T90R1M	M	DM	P90	B6	fixed	acinar	0.311690934061699	0.0908898827954564	0.047735551789398	0.626555062499904	1.41843870669905	0.00987506410749395	0.00408968708676313	0.000333100319755163	0.16620693658448	0.522041379911478	0.234468266791026	NA	NA	NA	NA	NA	NA	NA	NA	NA	NA	NA	NA	NA	NA	NA	NA	NA	NA	NA	NA
B6T90R1M_TCTTCGTCAATA	17.5905515648917	-7.9284253953899	215	2312	0.605536332179931	1.03806228373702	B6T90R1M	M	DM	P90	B6	fixed	acinar	0.621999030691263	0.25113537430693	0.331310511173618	1.46208124269628	2.29505576767975	0.0080868707295433	0.000938229138983768	0.0667552039255145	0.171231929906655	0.621614596747042	2.89170243029279	NA	NA	NA	NA	NA	NA	NA	NA	NA	NA	NA	NA	NA	NA	NA	NA	NA	NA	NA	NA
B6T90R1M_GGCTAGACAGAN	16.1128197347704	-7.6685608217022	392	1739	0.920069005175388	3.1627372052904	B6T90R1M	M	DM	P90	B6	fixed	acinar	0.480779243603328	0.307010025667526	0.331310511173618	1.49830103367088	2.44788880749012	0.0080868707295433	0.0159453593945192	0.0667552039255145	0.135066954022952	0.411909004790254	2.87204536898244	NA	NA	NA	NA	NA	NA	NA	NA	NA	NA	NA	NA	NA	NA	NA	NA	NA	NA	NA	NA
B6T90R1M_ACACACTACAGT	18.0161718112125	-8.00846782719499	133	1193	0.335289186923722	1.0896898575021	B6T90R1M	M	DM	P90	B6	fixed	acinar	0.311690934061699	0.159555753049593	0.0994837726931112	0.86066379789279	1.82521677297054	0.00179173152912752	0.000938229138983768	0.0438327184162281	0.078270003744852	0.346708637345702	2.88193352375552	NA	NA	NA	NA	NA	14.5537291169439	0.219287213759806	luminal Clu+	NA	NA	NA	NA	NA	NA	NA	NA	NA	NA	NA	NA
B6T90R1M_CTCGCAAGCTGC	23.3097858287002	3.10476886389728	358	2532	0.513428120063191	1.54028436018957	B6T90R1M	M	DM	P90	B6	fixed	acinar	0.311690934061699	0.307010025667526	0.0994837726931112	1.08145116079492	1.70743995144243	0.0814835306381867	0.00408968708676313	0.00578786178102136	0.115139387933914	0.252479600835185	0.489859289257103	NA	NA	NA	NA	NA	NA	NA	NA	NA	NA	NA	NA	NA	NA	NA	NA	NA	NA	NA	NA
B6T90R1M_GTAGCGCATTGA	17.4351230933034	-7.79760428020712	325	2952	0.643631436314363	0.914634146341464	B6T90R1M	M	DM	P90	B6	fixed	acinar	0.386918921737884	0.159555753049593	0.218127793401716	0.997360525998638	1.89300516030206	0.00987506410749395	0.00612489057131551	0.0438327184162281	0.100383602421025	0.389826716258991	2.81792594169444	NA	NA	NA	NA	NA	NA	NA	NA	NA	NA	NA	NA	NA	NA	NA	NA	NA	NA	NA	NA
B6T90R1M_CGCAAGATGTCC	21.8477630685756	3.70653569694871	200	2583	0.193573364305072	0.813008130081301	B6T90R1M	M	DM	P90	B6	fixed	acinar	0.151146360676844	0.0908898827954564	0.000836609804260927	0.364885303937667	1.33911808693856	0.00272623394073856	0.0423255107035886	0.0291542655468491	0.28271953107702	0.533439655066603	0.162419232694675	NA	NA	NA	NA	NA	NA	NA	NA	NA	NA	NA	NA	NA	NA	NA	NA	NA	NA	NA	NA
B6T90R1M_CGCATCCAGTTA	23.7794647544046	3.25689941952849	124	1165	0.257510729613734	0.858369098712446	B6T90R1M	M	DM	P90	B6	fixed	acinar	0.0554593589220221	0.0250719758938324	0.0291542655468491	0.609471013199147	1.17956735596768	0.0347344516027309	0.000280121644178295	0.0152067866951721	0.0452054575580412	0.395204118998029	0.57103062862651	NA	NA	NA	NA	NA	NA	NA	NA	NA	NA	NA	NA	NA	NA	NA	NA	NA	NA	NA	NA
B6T90R1M_GGGGTCTAGCGT	22.858264198207	3.58984326282957	294	2833	0.105894811154253	0.388280974232263	B6T90R1M	M	DM	P90	B6	fixed	acinar	0.00272623394073856	0.0908898827954564	0.0127899811630507	0.34634671679165	1.03084833536063	0.00179173152912752	0.000280121644178295	0.0152067866951721	0.195610342479784	0.563650242941701	0.37490580436697	NA	NA	NA	NA	NA	NA	NA	NA	NA	NA	NA	NA	NA	NA	NA	NA	NA	NA	NA	NA
B7W90R1F_TGCTCCTAACAC	23.1578827202506	3.00673615216322	741	2290	1.79039301310044	8.38427947598253	B7W90R1F	F	CTRL	P90	B7	fixed	acinar	0.0347344516027309	0.0642128529042165	0.0994837726931112	0.551186891487037	1.24122748090995	0.0190158173208311	0.0305555159083348	0.0259165059443335	0.107563734164891	0.431211400638535	0.464876939466333	32.600983807825	-0.678936539830129	ductal Smgc+	-6.04429373685756	1.58993856861589	0.657341062552504	-20.6198279459036	ductal Smgc+	NA	NA	NA	NA	NA	NA	NA	NA	NA	NA	NA	NA
B8T90R2M_ACGGTAGGAACA	-5.07882990430752	-14.63909497756	1770	14726	0.950699443161755	2.68912128208611	B8T90R2M	M	DM	P90	B8	fixed	acinar	0.0814835306381867	0.00612489057131551	0.00578786178102136	0.290137200167688	1.09872142460398	0.0080868707295433	0.000280121644178295	0.000333100319755163	0.252162726709237	0.502838057615475	0.581216000035601	NA	NA	NA	NA	NA	11.8813904393141	14.6236863803072	acinar	NA	NA	NA	NA	NA	NA	NA	NA	NA	NA	NA	NA
B8T90R2M_TTCCGACTGTTT	-4.89978109870309	-14.0909057337752	1468	13374	0.859877374009272	1.76461791535816	B8T90R2M	M	DM	P90	B8	fixed	acinar	0.196062616428099	0.0423255107035886	0.000836609804260927	0.420685659064708	1.36669084826643	0.0376366242533116	0.00408968708676313	0.00429726377263986	0.232130755902043	0.377066767900324	0.392163206902131	NA	NA	NA	NA	NA	12.3008181582468	14.7844156855062	acinar	NA	NA	NA	NA	NA	NA	NA	NA	NA	NA	NA	NA
B8T90R2M_GCCCCCGTGACC	-4.0982692232372	-14.5743256624364	1398	11566	0.907833304513229	1.86754279785578	B8T90R2M	M	DM	P90	B8	fixed	acinar	0.113200961798759	0.000938229138983768	0.0291542655468491	0.325526495211727	1.06244554578562	2.51462662377838e-05	0.00612489057131551	0.0127899811630507	0.241746209527892	0.443178672474153	0.704355912534864	NA	NA	NA	NA	NA	11.6972304472964	13.0178939511844	acinar	NA	NA	NA	NA	NA	NA	NA	NA	NA	NA	NA	NA
B8T90R2M_CGTTAAGAGACA	-5.16622498278514	-13.707702962452	1444	11464	1.03803210048849	1.40439637124913	B8T90R2M	M	DM	P90	B8	fixed	acinar	2.51462662377838e-05	0.0423255107035886	0.094976953831674	0.221726211398153	0.859579250370654	0.00272623394073856	0.0159453593945192	0.0291542655468491	0.197785461858963	0.418883038416054	0.219869751564863	NA	NA	NA	NA	NA	11.227726799692	12.4923909726806	acinar	NA	NA	NA	NA	NA	NA	NA	NA	NA	NA	NA	NA
B8T90R2M_CAGCGATGATTC	-3.03981112870137	-14.1038914837322	1209	10214	0.597219502643431	2.38887801057372	B8T90R2M	M	DM	P90	B8	fixed	acinar	0.00179173152912752	0.00408968708676313	0.0259165059443335	0.0511938276489471	0.821044016496352	0.0214915672116396	0.0159453593945192	0.00578786178102136	0.0917346056762632	0.43155840042981	0.642382928460373	NA	NA	NA	NA	NA	7.02026094733412	11.1877189171991	acinar	NA	NA	NA	NA	NA	NA	NA	NA	NA	NA	NA	NA
B8T90R2M_CGGTCTGATTCG	-5.87071221828098	-14.5800637756556	1560	13692	1.08092316681274	2.68039731229915	B8T90R2M	M	DM	P90	B8	fixed	acinar	0.113200961798759	0.00612489057131551	0.000333100319755163	0.330427479436453	0.986921617477765	0.00179173152912752	0.00408968708676313	0.0127899811630507	0.288157766454622	0.742543942702906	0.423460796623098	NA	NA	NA	NA	NA	10.8438193024394	13.8310301738713	acinar	NA	NA	NA	NA	NA	NA	NA	NA	NA	NA	NA	NA
B8T90R2M_AGACACGAGCTA	-1.55749773978348	-15.3958768332871	890	9029	0.653449994462288	1.57271015616347	B8T90R2M	M	DM	P90	B8	fixed	acinar	0.151146360676844	0.000280121644178295	0.0152067866951721	0.261181162386799	1.09688946235288	0.00179173152912752	0.000938229138983768	0.00429726377263986	0.149865192176017	0.603130075055115	1.29700912506125	NA	NA	NA	NA	NA	13.7616619624086	4.48724953623972	luminal Clu+	NA	NA	NA	NA	NA	NA	NA	NA	NA	NA	NA	NA
B8T90R2M_TGAAAGCTACAN	-1.94915576291009	-15.3075303473424	1040	8596	0.825965565379246	1.94276407631456	B8T90R2M	M	DM	P90	B8	fixed	acinar	0.621999030691263	0.0908898827954564	0.133160284060537	0.978498051629999	1.62647561415525	0.0347344516027309	0.0250719758938324	0.00578786178102136	0.109369609158394	0.379491154621035	1.23238036849247	NA	NA	NA	NA	NA	15.0857240213024	3.68442295585796	luminal Clu+	NA	NA	NA	NA	NA	NA	NA	NA	NA	NA	NA	NA
B8T90R2M_GTGTTAGTAGAT	-3.17866976607973	-16.7464699606793	1796	12917	4.02570256251452	2.88766741503445	B8T90R2M	M	DM	P90	B8	fixed	acinar	0.480779243603328	0.202231579819505	0.0994837726931112	0.874914227946604	1.49957486745023	0.0190158173208311	0.00612489057131551	0.00429726377263986	0.273423453441829	0.419388038738471	1.83297049499192	NA	NA	NA	NA	NA	NA	NA	NA	NA	NA	NA	NA	NA	NA	NA	NA	NA	NA	NA	NA
B8T90R2M_GGTTGAGAGTTT	14.9877890312496	-8.69815064593672	628	6411	1.09187334269225	1.48182810793948	B8T90R2M	M	DM	P90	B8	fixed	acinar	0.0814835306381867	0.122573185724088	0.0994837726931112	1.04630160421271	1.82398587960782	0.00179173152912752	0.00612489057131551	0.000836609804260927	0.0903771948437602	0.423559782188025	3.43195241669972	NA	NA	NA	NA	NA	13.3785282963257	2.66228013619177	luminal Clu+	NA	NA	NA	NA	NA	NA	NA	NA	NA	NA	NA	NA
B8T90R2M_TCAAGCTTTCCT	17.500126211097	-9.96444986986332	1078	5351	1.27079050644739	6.63427396748271	B8T90R2M	M	DM	P90	B8	fixed	acinar	0.621999030691263	0.202231579819505	0.270696388804232	1.24293709761179	2.04842745300666	0.00179173152912752	0.000938229138983768	0.00578786178102136	0.0698883913258481	0.492058778184115	4.62698480812031	NA	NA	NA	NA	NA	15.8222328185276	0.981048266782913	luminal Clu+	NA	NA	NA	NA	NA	NA	NA	NA	NA	NA	NA	NA
B8T90R2M_ATTTATGCCCAG	17.6260564852386	-9.42948389533431	682	5647	0.619798122897114	1.41668142376483	B8T90R2M	M	DM	P90	B8	fixed	acinar	0.621999030691263	0.444555134519806	0.586022374584505	1.73027383243422	2.57049951251154	0.0080868707295433	0.0159453593945192	0.000836609804260927	0.288535101480991	0.619958649021241	4.19362036444942	NA	NA	NA	NA	NA	15.1826793089757	2.34805565000073	luminal Clu+	NA	NA	NA	NA	NA	NA	NA	NA	NA	NA	NA	NA
B8T90R2M_AATTGAATCCGA	19.2622860954299	-8.01600168184008	734	4749	0.800168456517162	2.99010317961676	B8T90R2M	M	DM	P90	B8	fixed	acinar	0.621999030691263	0.37093020399499	0.17253005487237	1.20205565570175	1.89971202442824	0.0190158173208311	0.0305555159083348	0.000333100319755163	0.0856725160906347	0.581044103599149	2.65331518926791	NA	NA	NA	NA	NA	14.5934347350914	1.64752294610104	luminal Clu+	NA	NA	NA	NA	NA	NA	NA	NA	NA	NA	NA	NA
B8T90R2M_TCGGAAGATTAC	11.3614478044327	-6.24486204805391	301	3732	0.991425509110397	1.52733118971061	B8T90R2M	M	DM	P90	B8	fixed	acinar	0.0554593589220221	0.00612489057131551	0.00429726377263986	0.239860975123122	0.914384323671177	0.00179173152912752	0.000280121644178295	0.00429726377263986	0.0982519940205911	0.51465385717006	1.40914358129659	NA	NA	NA	NA	NA	10.7888307684711	1.76223110771925	luminal Clu+	NA	NA	NA	NA	NA	NA	NA	NA	NA	NA	NA	NA
B8T90R2M_AGGCCGCGTCCA	18.4000127080639	-10.0749896133826	919	5676	0.599013389711064	5.51444679351656	B8T90R2M	M	DM	P90	B8	fixed	acinar	0.621999030691263	0.25113537430693	0.218127793401716	1.09861477087834	1.8778491933704	0.0190158173208311	0.0123469950216026	0.0994837726931112	0.086256674301704	0.440507533476791	4.66943462034519	NA	NA	NA	NA	NA	16.3200575012024	1.09756455054003	luminal Clu+	NA	NA	NA	NA	NA	NA	NA	NA	NA	NA	NA	NA
B8T90R2M_CCTCTCTTCCAN	18.8441021451443	-9.68709025376188	709	4474	1.22932498882432	1.49754135002235	B8T90R2M	M	DM	P90	B8	fixed	acinar	0.621999030691263	0.159555753049593	0.218127793401716	1.08739834873981	1.6847006467799	2.51462662377838e-05	0.00612489057131551	0.0291542655468491	0.0901197906245619	0.571413209346408	4.23063144887787	NA	NA	NA	NA	NA	16.5085558538093	0.888407226340202	luminal Clu+	NA	NA	NA	NA	NA	NA	NA	NA	NA	NA	NA	NA
B8T90R2M_CAAAATTTTAAC	14.7168645058269	-6.64491679333275	638	3496	1.11556064073227	2.54576659038902	B8T90R2M	M	DM	P90	B8	fixed	acinar	0.311690934061699	0.307010025667526	0.133160284060537	0.954267379105955	1.57414889170947	0.0190158173208311	0.00612489057131551	0.000333100319755163	0.147396899185933	0.300523902113729	2.25627521943945	NA	NA	NA	NA	NA	10.3829688318768	-0.999499102629328	luminal Clu+	NA	NA	NA	NA	NA	NA	NA	NA	NA	NA	NA	NA
B8T90R2M_CGCTTCGATAAT	21.887951393179	6.66049921391167	513	4185	1.12305854241338	1.69653524492234	B8T90R2M	M	DM	P90	B8	fixed	acinar	0.0214915672116396	0.0159453593945192	0.0259165059443335	0.481658430102488	1.04502342094872	0.00179173152912752	0.000280121644178295	0.0438327184162281	0.0587542972100558	0.560769640844005	-0.169794291023044	NA	NA	NA	NA	NA	NA	NA	NA	NA	NA	NA	NA	NA	NA	NA	NA	NA	NA	NA	NA
B8T90R2M_GTACAGTACCCA	14.3658900083884	-6.72983254741895	374	3700	0.918918918918919	1.64864864864865	B8T90R2M	M	DM	P90	B8	fixed	acinar	0.480779243603328	0.0250719758938324	0.0291542655468491	0.589642624390147	1.43405173900693	0.0080868707295433	0.000280121644178295	0.000333100319755163	0.112367334399196	0.321666310861488	2.27465808303724	NA	NA	NA	NA	NA	12.6910066561278	1.67465576837223	luminal Clu+	NA	NA	NA	NA	NA	NA	NA	NA	NA	NA	NA	NA
B8T90R2M_CTGCTCCTTGAC	14.5585016033765	-6.64326345812428	927	3665	2.04638472032742	1.71896316507503	B8T90R2M	M	DM	P90	B8	fixed	acinar	0.311690934061699	0.0642128529042165	0.047735551789398	0.70805921858709	1.40346717554107	0.0080868707295433	0.000280121644178295	0.000836609804260927	0.194255318052991	0.38958890275254	2.24640291834641	NA	NA	NA	NA	NA	9.87644281968593	3.64437992345318	acinar	NA	NA	NA	NA	NA	NA	NA	NA	NA	NA	NA	NA
B8T90R2M_TCTGGATCCGTT	15.7813511197047	-6.04011583302755	418	3289	0.304043782304652	2.97962906658559	B8T90R2M	M	DM	P90	B8	fixed	acinar	0.621999030691263	0.307010025667526	0.331310511173618	1.30754513640971	2.06440532525688	0.0376366242533116	0.0250719758938324	0.00429726377263986	0.153090064072243	0.356962107758042	1.9306017911436	NA	NA	NA	NA	NA	13.022300043498	0.247459107160469	luminal Clu+	NA	NA	NA	NA	NA	NA	NA	NA	NA	NA	NA	NA
B8T90R2M_TCCTTGTATCAG	25.0883081588592	4.12820913445609	361	2888	0.623268698060942	1.38504155124654	B8T90R2M	M	DM	P90	B8	fixed	acinar	0.249024399146223	0.122573185724088	0.094976953831674	0.758129773316743	1.32119088681135	0.0376366242533116	0.00612489057131551	0.0291542655468491	0.18118512683148	0.397419212824271	0.759458615412323	NA	NA	NA	NA	NA	10.3930442065963	-1.14868118519784	luminal Clu+	NA	NA	NA	NA	NA	NA	NA	NA	NA	NA	NA	NA
B8T90R2M_ACAGCGGGTATA	15.1582620842687	-6.28107268487476	409	2750	1.16363636363636	1.05454545454545	B8T90R2M	M	DM	P90	B8	fixed	acinar	0.0080868707295433	0.307010025667526	0.0711065257225587	0.484569875635915	1.00169228806679	0.00987506410749395	0.0159453593945192	0.00429726377263986	0.0821782258597223	0.528214375972521	2.07427208419769	NA	NA	NA	NA	NA	5.688302695411	2.73469764814932	acinar	NA	NA	NA	NA	NA	NA	NA	NA	NA	NA	NA	NA
B8T90R2M_AACGTCTGTATC	16.6071891733519	-7.40940193023538	241	2008	1.04581673306773	1.04581673306773	B8T90R2M	M	DM	P90	B8	fixed	acinar	0.621999030691263	0.37093020399499	0.270696388804232	1.31552626240513	2.06657520478572	0.0080868707295433	0.000938229138983768	0.0667552039255145	0.115077128823414	0.652118325001134	2.66036046865456	NA	NA	NA	NA	NA	11.3389262689692	0.0499753147376561	luminal Clu+	NA	NA	NA	NA	NA	NA	NA	NA	NA	NA	NA	NA
B8T90R2M_CCTCTGGTGATT	16.107102986684	-8.79813056437537	502	3093	1.1639185257032	3.36243129647591	B8T90R2M	M	DM	P90	B8	fixed	acinar	0.621999030691263	0.530741517805331	0.586022374584505	1.83541742853674	2.61669491703665	0.0554593589220221	0.0159453593945192	0.000333100319755163	0.206190822729568	0.478581619021983	3.66190459350441	NA	NA	NA	NA	NA	14.6100849318271	0.51737737466923	luminal Clu+	NA	NA	NA	NA	NA	NA	NA	NA	NA	NA	NA	NA
B8T90R2M_TCCTGTATCAGN	17.1850900791041	-7.48164749052947	295	2386	0.838222967309304	1.00586756077117	B8T90R2M	M	DM	P90	B8	fixed	acinar	0.480779243603328	0.37093020399499	0.401629385740355	1.3515168711825	2.2539198179226	0.00179173152912752	0.000280121644178295	0.0667552039255145	0.104582250394471	0.510688066743377	2.63014477303396	NA	NA	NA	NA	NA	10.9599262714136	-1.86238588769119	luminal Clu+	NA	NA	NA	NA	NA	NA	NA	NA	NA	NA	NA	NA
B8T90R2M_GGCTAGGCTGTG	20.4422829350712	8.84837376833103	182	1880	0.159574468085106	1.48936170212766	B8T90R2M	M	DM	P90	B8	fixed	acinar	0.0080868707295433	0.202231579819505	0.094976953831674	0.485967673284239	0.923367165872234	0.00272623394073856	0.00612489057131551	0.000333100319755163	0.149120561431982	0.472330453954043	-0.504355207539772	NA	NA	NA	NA	NA	10.722322728047	-0.376586205487718	luminal Clu+	NA	NA	NA	NA	NA	NA	NA	NA	NA	NA	NA	NA
B8T90R2M_AGCGCAACTGCT	15.9959676710709	-6.90660692486969	337	2543	1.1010617381046	2.83130161226897	B8T90R2M	M	DM	P90	B8	fixed	acinar	0.311690934061699	0.122573185724088	0.0994837726931112	0.850491142357031	1.49286603312696	0.00179173152912752	0.0159453593945192	0.094976953831674	0.224005778290195	0.434321978455595	2.39819149276263	NA	NA	NA	NA	NA	13.8203428036345	0.350093425047102	luminal Clu+	NA	NA	NA	NA	NA	NA	NA	NA	NA	NA	NA	NA
B8T90R2M_ACCCCTGTATTG	-9.19303157675918	-17.310792632824	1021	2849	3.05370305370305	4.98420498420499	B8T90R2M	M	DM	P90	B8	fixed	acinar	0.386918921737884	0.0159453593945192	0.0152067866951721	0.464813991568231	1.15689065805859	0.00272623394073856	0.0159453593945192	0.0259165059443335	0.207395904684612	0.480859570674042	0.358469374318609	NA	NA	NA	NA	NA	NA	NA	NA	NA	NA	NA	NA	NA	NA	NA	NA	NA	NA	NA	NA
B8T90R2M_CCCCTAGCGCAC	15.1550696078203	-6.77326870377881	425	1964	2.08757637474542	1.9857433808554	B8T90R2M	M	DM	P90	B8	fixed	acinar	0.386918921737884	0.307010025667526	0.17253005487237	1.19935467544219	1.82030493544948	0.00987506410749395	0.0159453593945192	0.00429726377263986	0.151749423906462	0.393720491466487	2.33828463847549	NA	NA	NA	NA	NA	12.3688003458831	1.51161501363649	luminal Clu+	NA	NA	NA	NA	NA	NA	NA	NA	NA	NA	NA	NA
B8T90R2M_ATCCACCCTTAC	17.4952780228453	-8.06525834354142	356	2441	1.4338385907415	2.08930766079476	B8T90R2M	M	DM	P90	B8	fixed	acinar	0.621999030691263	0.159555753049593	0.133160284060537	1.02536920638741	1.7844076407446	2.51462662377838e-05	0.000938229138983768	0.094976953831674	0.264699751011924	0.365092155117403	3.01522884975465	NA	NA	NA	NA	NA	15.1464513290312	0.663098317965784	luminal Clu+	NA	NA	NA	NA	NA	NA	NA	NA	NA	NA	NA	NA
B8T90R2M_TGGCATAGTCTG	22.1380972507611	-0.528735406732059	253	2188	2.42230347349177	0.868372943327239	B8T90R2M	M	DM	P90	B8	fixed	acinar	0.311690934061699	0.202231579819505	0.0711065257225587	0.816288152752792	1.33378890579249	0.00272623394073856	0.00612489057131551	0.000333100319755163	0.0902340065830779	0.455101109498156	0.149412312886756	NA	NA	NA	NA	NA	NA	NA	NA	NA	NA	NA	NA	NA	NA	NA	NA	NA	NA	NA	NA
B8T90R2M_GGCGTAGCCGGC	21.7134597652108	2.0673284665014	257	1331	0.826446280991736	3.00525920360631	B8T90R2M	M	DM	P90	B8	fixed	acinar	0.386918921737884	0.0250719758938324	0.047735551789398	0.634058181252408	1.44371471642312	0.00179173152912752	0.00408968708676313	0.000333100319755163	0.167770997815976	0.500381130740739	0.196734249812134	NA	NA	NA	NA	NA	15.0042387152034	-1.75509496698745	luminal Clu+	NA	NA	NA	NA	NA	NA	NA	NA	NA	NA	NA	NA
B8T90R2M_GTCTCTTGCGCC	11.5165218904444	-7.631428906456	809	1292	7.12074303405573	6.81114551083591	B8T90R2M	M	DM	P90	B8	fixed	acinar	0.480779243603328	0.000938229138983768	0.0711065257225587	0.637649462396741	1.25107358810032	0.0080868707295433	0.0305555159083348	0.00578786178102136	0.0179138917699922	0.305315434101134	1.95730938826048	NA	NA	NA	NA	NA	13.0418536718271	1.57957226654093	luminal Clu+	NA	NA	NA	NA	NA	NA	NA	NA	NA	NA	NA	NA
B8T90R2M_GGTCCGACTCGA	18.1157250352492	-6.26607461605652	267	1460	6.91780821917808	2.80821917808219	B8T90R2M	M	DM	P90	B8	fixed	acinar	0.0190158173208311	0.00408968708676313	0.047735551789398	0.393824582891222	1.02487372380845	0.0214915672116396	0.0250719758938324	0.00429726377263986	0.134476165260412	0.479069260888382	1.7931692983803	NA	NA	NA	NA	NA	10.2225565049485	-2.01749463614285	luminal Clu+	NA	NA	NA	NA	NA	NA	NA	NA	NA	NA	NA	NA
B8T90R2M_CGCGCGGGCATC	21.2453835539781	3.21785537143408	182	1612	1.36476426799007	2.1712158808933	B8T90R2M	M	DM	P90	B8	fixed	acinar	0.00179173152912752	0.0908898827954564	0.000333100319755163	0.215301805994197	0.910218692515672	0.00179173152912752	0.0642128529042165	0.0127899811630507	0.223737038172839	0.503468837681275	0.0546993997927216	NA	NA	NA	NA	NA	NA	NA	NA	NA	NA	NA	NA	NA	NA	NA	NA	NA	NA	NA	NA
B8T90R2M_CCACGCAAGAAA	18.5322793389022	-9.30638639893775	270	1235	1.53846153846154	2.51012145748988	B8T90R2M	M	DM	P90	B8	fixed	acinar	0.621999030691263	0.159555753049593	0.17253005487237	1.20526746329465	2.07031230063205	0.00272623394073856	0.0750876394076224	0.0152067866951721	0.097424645695689	0.465864856952354	3.93933191883088	NA	NA	NA	NA	NA	16.0769970009871	0.556779789196207	luminal Clu+	NA	NA	NA	NA	NA	NA	NA	NA	NA	NA	NA	NA
B8T90R2M_GGATGAGGGTTG	15.4673122608448	-7.40728229689976	325	1413	0.990799716914366	2.54777070063694	B8T90R2M	M	DM	P90	B8	fixed	acinar	0.621999030691263	0.159555753049593	0.133160284060537	1.11789849924343	1.71434719196984	0.0080868707295433	0.000280121644178295	0.0994837726931112	0.0625122308658008	0.62582869078543	2.7075719659634	NA	NA	NA	NA	NA	14.3309773156182	-2.94932345828368	luminal Clu+	NA	NA	NA	NA	NA	NA	NA	NA	NA	NA	NA	NA
B8T90R2M_TTATAATTTAGA	15.8711338198289	-6.71046352248703	383	808	2.47524752475248	4.20792079207921	B8T90R2M	M	DM	P90	B8	fixed	acinar	0.311690934061699	0.122573185724088	0.133160284060537	1.04441920000071	1.68307084923984	0.0080868707295433	0.0501719454595419	0.000333100319755163	0.0748826033712462	0.57394900370379	2.2907235842567	NA	NA	NA	NA	NA	13.8765109629544	0.0729655952006293	luminal Clu+	NA	NA	NA	NA	NA	NA	NA	NA	NA	NA	NA	NA
B8T90R2M_GGAGCAATTTAN	18.9149789998603	-9.4434170348597	204	912	0.877192982456141	3.50877192982456	B8T90R2M	M	DM	P90	B8	fixed	acinar	0.621999030691263	0.122573185724088	0.0291542655468491	0.908736952629287	1.74420894219602	0.0376366242533116	0.000938229138983768	0.000333100319755163	0.16560388959789	0.418587216078617	3.9701221083472	NA	NA	NA	NA	NA	16.097005021985	0.508954990126621	luminal Clu+	NA	NA	NA	NA	NA	NA	NA	NA	NA	NA	NA	NA
B8T90R2M_GTGGGCGAAGCC	-4.63740926379156	-15.3925402487961	315	845	3.66863905325444	5.20710059171598	B8T90R2M	M	DM	P90	B8	fixed	acinar	0.621999030691263	0.000280121644178295	0.218127793401716	0.870285196502239	1.82916380876367	0.0080868707295433	0.000938229138983768	0.0127899811630507	0.235068055776393	0.440203657153801	0.979954849697886	NA	NA	NA	NA	NA	NA	NA	NA	NA	NA	NA	NA	NA	NA	NA	NA	NA	NA	NA	NA
B8T90R2M_CCAGAGGACTCC	16.1106495846116	-9.98308235152032	490	706	2.54957507082153	14.0226628895184	B8T90R2M	M	DM	P90	B8	fixed	acinar	0.621999030691263	0.25113537430693	0.331310511173618	1.31481408566611	1.99086363456603	2.51462662377838e-05	0.0123469950216026	0.000836609804260927	0.0827850947747675	0.482186554258034	4.50644783489263	NA	NA	NA	NA	NA	-5.84612812230478	-22.4044561076528	ductal Smgc+	NA	NA	NA	NA	NA	NA	NA	NA	NA	NA	NA	NA
B8T90R2M_CCTCTGGATGAC	13.4456852014556	-4.20743709114963	445	563	4.08525754884547	9.41385435168739	B8T90R2M	M	DM	P90	B8	fixed	acinar	0.0190158173208311	0.0750876394076224	0.0152067866951721	0.237851446373961	0.682528670975368	0.0554593589220221	0.0501719454595419	0.000333100319755163	0.181872645120925	0.313033741098792	0.969688864977994	NA	NA	NA	NA	NA	-7.50365557141868	-22.3958753375114	ductal Smgc+	NA	NA	NA	NA	NA	NA	NA	NA	NA	NA	NA	NA
B8T90R2M_GAACCAGATCGC	17.9025191662652	-7.72565680898854	104	478	3.34728033472803	2.51046025104602	B8T90R2M	M	DM	P90	B8	fixed	acinar	0.386918921737884	0.0123469950216026	0.0152067866951721	0.720661636985951	1.38341386538688	0.0214915672116396	0.00612489057131551	0.0438327184162281	0.134122900646411	0.524030156675744	2.69298758400764	NA	NA	NA	NA	NA	13.912464715182	-0.22010906850963	luminal Clu+	NA	NA	NA	NA	NA	NA	NA	NA	NA	NA	NA	NA
B8T90R2M_CAATTAGTGTGC	17.3652087011698	-7.59712739530939	292	450	2.44444444444444	6.66666666666667	B8T90R2M	M	DM	P90	B8	fixed	acinar	0.480779243603328	0.0908898827954564	0.0711065257225587	0.702874140935341	1.34105151498284	2.51462662377838e-05	0.0423255107035886	0.000836609804260927	0.0743434054255546	0.499939057397681	2.68317406187482	NA	NA	NA	NA	NA	14.7874968910604	-1.58326766735988	luminal Clu+	NA	NA	NA	NA	NA	NA	NA	NA	NA	NA	NA	NA
B8T90R2M_CCACGCAAGAAN	24.4088584863685	2.79148716466325	128	452	1.32743362831858	2.65486725663717	B8T90R2M	M	DM	P90	B8	fixed	acinar	0.0814835306381867	0.0123469950216026	0.000836609804260927	0.356302123616651	1.13635082926804	0.00272623394073856	0.00408968708676313	0.000333100319755163	0.191430249618602	0.52017176243296	0.699022745160482	NA	NA	NA	NA	NA	13.8139089590439	-0.784463682500569	luminal Clu+	NA	NA	NA	NA	NA	NA	NA	NA	NA	NA	NA	NA
B8T90R2M_AGATACACGATC	22.6390421994912	1.54429940188133	236	454	2.6431718061674	5.94713656387665	B8T90R2M	M	DM	P90	B8	fixed	acinar	0.151146360676844	0.122573185724088	0.17253005487237	0.658871974685344	1.43897662210478	0.00272623394073856	0.00408968708676313	0.047735551789398	0.239379891414049	0.554530088861222	0.421392966178457	NA	NA	NA	NA	NA	-0.818235948203801	-16.5954740446039	luminal Clu+	NA	NA	NA	NA	NA	NA	NA	NA	NA	NA	NA	NA
B8T90R2M_GCGGTAGGAACA	21.6632879582251	2.8706419237827	542	4614	0.628521889900303	1.32206328565236	B8T90R2M	M	DM	P90	B8	fixed	acinar	0.00272623394073856	0.202231579819505	0.133160284060537	0.456734516350092	1.08455066342015	2.51462662377838e-05	0.0305555159083348	0.0438327184162281	0.155868474191095	0.415895930683692	0.157986164373404	NA	NA	NA	NA	NA	NA	NA	NA	NA	NA	NA	NA	NA	NA	NA	NA	NA	NA	NA	NA
B8T90R2M_TCTGACCGGGTC	-5.18872894297748	-17.1454838842538	323	426	3.9906103286385	6.8075117370892	B8T90R2M	M	DM	P90	B8	fixed	acinar	0.249024399146223	0.000938229138983768	0.00429726377263986	0.355618677457152	0.91013009673471	0.00272623394073856	0.00408968708676313	0.0438327184162281	0.0918999409046575	0.531453192748077	1.60428731085321	NA	NA	NA	NA	NA	6.0389547153804	24.4631247914888	immune	NA	NA	NA	NA	NA	NA	NA	NA	NA	NA	NA	NA
B8T90R3F_TCGACAGCACCN	-2.65477842841665	-14.7683076520831	1228	9669	0.920467473368497	2.01675457648154	B8T90R3F	F	DM	P90	B8	fixed	acinar	0.249024399146223	0.0750876394076224	0.0438327184162281	0.423965291417786	1.02688196296548	0.00179173152912752	0.0159453593945192	0.00429726377263986	0.101169575990505	0.420491150855967	0.949184153460717	NA	NA	NA	NA	NA	NA	NA	NA	NA	NA	NA	NA	NA	NA	NA	NA	NA	NA	NA	NA
B8T90R3F_GCGGTTACTAAT	17.2317557533082	-9.72714342907404	913	7815	0.831733845169546	1.91938579654511	B8T90R3F	F	DM	P90	B8	fixed	acinar	0.196062616428099	0.0642128529042165	0.0291542655468491	0.778572022806326	1.54322536946335	0.0080868707295433	0.000938229138983768	0.0152067866951721	0.243159141900119	0.438871896575709	4.44487435659903	NA	NA	NA	NA	NA	14.0586895138215	2.91535950703793	luminal Clu+	NA	NA	NA	NA	NA	NA	NA	NA	NA	NA	NA	NA
B8T90R3F_CCAGATCGGATN	-1.83541658103896	-14.3786897217106	754	6804	1.42563198118754	2.14579659024104	B8T90R3F	F	DM	P90	B8	fixed	acinar	0.196062616428099	0.10569659280011	0.000333100319755163	0.40633399038532	0.988306282327758	0.0347344516027309	0.0159453593945192	0.00578786178102136	0.105129476453055	0.490198163467554	0.83826386198602	NA	NA	NA	NA	NA	12.4980219028096	4.6460077990806	luminal Clu+	NA	NA	NA	NA	NA	NA	NA	NA	NA	NA	NA	NA
B8T90R3F_AGCAGGCGTCCN	13.0177861995697	-7.19114377099598	644	5360	0.503731343283582	1.66044776119403	B8T90R3F	F	DM	P90	B8	fixed	acinar	0.0814835306381867	0.0305555159083348	0.0259165059443335	0.464799835179701	1.06219099952544	0.00272623394073856	0.00612489057131551	0.0291542655468491	0.115466325123299	0.513413707850632	2.26664247319057	NA	NA	NA	NA	NA	12.3490188585622	4.47281544550211	luminal Clu+	NA	NA	NA	NA	NA	NA	NA	NA	NA	NA	NA	NA
B8T90R3F_CCCAGATCGGAT	16.6655483056153	-7.64294200519408	449	3973	1.53536370500881	1.86257236345331	B8T90R3F	F	DM	P90	B8	fixed	acinar	0.386918921737884	0.000280121644178295	0.000836609804260927	0.809286038135393	1.54146507008745	0.0080868707295433	0.0501719454595419	0.00578786178102136	0.14309755055192	0.455898597680775	2.8143362018489	NA	NA	NA	NA	NA	13.8903180931824	0.0693380494199182	luminal Clu+	NA	NA	NA	NA	NA	NA	NA	NA	NA	NA	NA	NA
B8T90R3F_ACCAAGATGGAT	-4.44997491146698	-1.67659289465029	598	4348	6.55473781048758	1.6329346826127	B8T90R3F	F	DM	P90	B8	fixed	acinar	0.00179173152912752	0.299752653990714	0.271308135099691	0.682306223581064	1.03210944771854	0.0376366242533116	0.00612489057131551	0.000333100319755163	0.319984540226966	0.562138642523199	-1.31990761563704	NA	NA	NA	NA	NA	-11.8042479730848	14.4729714624737	acinar	NA	NA	NA	NA	NA	NA	NA	NA	NA	NA	NA	NA
B8T90R3F_GGTCACGCTCGT	16.294724249453	-8.11899825048691	482	4396	0.523202911737943	2.88898999090082	B8T90R3F	F	DM	P90	B8	fixed	acinar	0.621999030691263	0.25113537430693	0.270696388804232	1.49708030504164	2.36445527873982	0.00272623394073856	0.0305555159083348	0.00429726377263986	0.152912639079562	0.393659032961936	3.17906494699284	NA	NA	NA	NA	NA	14.2907314426528	0.862471745740332	luminal Clu+	NA	NA	NA	NA	NA	NA	NA	NA	NA	NA	NA	NA
B8T90R3F_ATTTCGACTCTN	18.8783005534036	-9.63974449777696	586	1991	2.81265695630336	3.01356102461075	B8T90R3F	F	DM	P90	B8	fixed	acinar	0.621999030691263	0.202231579819505	0.218127793401716	1.260494555165	2.02704297040666	0.150432955526979	0.000938229138983768	0.047735551789398	0.0385668805347585	0.324303955701557	4.17449933563189	NA	NA	NA	NA	NA	16.6844027691652	0.633008170449337	luminal Clu+	NA	NA	NA	NA	NA	NA	NA	NA	NA	NA	NA	NA
B8T90R3F_GGTTACGGGTAC	18.2018880960569	-7.71115062549648	183	1659	0.421940928270042	2.16998191681736	B8T90R3F	F	DM	P90	B8	fixed	acinar	0.196062616428099	0.0159453593945192	0.094976953831674	0.427330472267367	1.28691885367496	0.0080868707295433	0.000280121644178295	0.0259165059443335	0.231122652130198	0.736209457311727	2.64208897278002	NA	NA	NA	NA	NA	14.308571646582	-0.269350531591878	luminal Clu+	NA	NA	NA	NA	NA	NA	NA	NA	NA	NA	NA	NA
B8T90R3F_ACGAGTCCACGC	22.9576201471202	1.00533679209284	372	1728	0.694444444444444	2.19907407407407	B8T90R3F	F	DM	P90	B8	fixed	acinar	0.113200961798759	0.000938229138983768	0.000836609804260927	0.312943610310577	0.855861742161931	0.0214915672116396	0.000280121644178295	0.0152067866951721	0.0593943825293664	0.373421358550841	0.487525937127275	NA	NA	NA	NA	NA	NA	NA	NA	NA	NA	NA	NA	NA	NA	NA	NA	NA	NA	NA	NA
B8T90R3F_ACACCAGTTCCC	13.1057177752851	-8.09471882028265	169	1404	1.35327635327635	3.13390313390314	B8T90R3F	F	DM	P90	B8	fixed	acinar	0.00179173152912752	0.0501719454595419	0.271308135099691	0.494534030511251	1.01280365917113	0.0214915672116396	0.0642128529042165	0.000333100319755163	0.15788671897559	0.510576032620897	2.69158830428054	NA	NA	NA	NA	NA	13.8088525407136	-2.11088619342676	luminal Clu+	NA	NA	NA	NA	NA	NA	NA	NA	NA	NA	NA	NA
B8T90R3F_GAGATGAAGCCA	19.1502215145041	-9.74763712504431	376	1269	2.60047281323877	2.0488573680063	B8T90R3F	F	DM	P90	B8	fixed	acinar	0.621999030691263	0.0642128529042165	0.0291542655468491	0.847049423644688	1.46568665127192	0.0584154886858554	0.00612489057131551	0.000333100319755163	0.0615119175159523	0.345698904210904	4.19035325793973	NA	NA	NA	NA	NA	15.4761862156393	0.316667194267625	luminal Clu+	NA	NA	NA	NA	NA	NA	NA	NA	NA	NA	NA	NA
B8T90R3F_AACAGTACGGGG	23.5740688797886	3.84279985411575	366	1055	2.93838862559242	5.87677725118483	B8T90R3F	F	DM	P90	B8	fixed	acinar	0.196062616428099	0.000280121644178295	0.000836609804260927	0.422786957455529	1.0375552430808	0.0190158173208311	0.0123469950216026	0.000333100319755163	0.0910080303568441	0.377557277781733	0.485342083589694	NA	NA	NA	NA	NA	NA	NA	NA	NA	NA	NA	NA	NA	NA	NA	NA	NA	NA	NA	NA
B8T90R3F_CTTGTGCGGTTG	23.894661925064	3.96800281119287	151	1044	4.21455938697318	1.91570881226054	B8T90R3F	F	DM	P90	B8	fixed	acinar	0.0554593589220221	0.0305555159083348	0.00429726377263986	0.142238472120578	0.817532198517455	0.0347344516027309	0.00408968708676313	0.0291542655468491	0.132411943471111	0.457018718644944	0.525684787985447	NA	NA	NA	NA	NA	12.5375174094984	-1.12924561840036	luminal Clu+	NA	NA	NA	NA	NA	NA	NA	NA	NA	NA	NA	NA
B8T90R3F_CCGGTGGGATGG	23.7662608687853	4.39873448422531	119	866	0.46189376443418	1.61662817551963	B8T90R3F	F	DM	P90	B8	fixed	acinar	0.196062616428099	0.0159453593945192	0.216148774191571	0.536884386597416	1.13134306749418	0.00987506410749395	0.0305555159083348	0.0667552039255145	0.0786944790306526	0.45430705911459	0.455666958478494	NA	NA	NA	NA	NA	12.912169592436	-1.81193882236064	luminal Clu+	NA	NA	NA	NA	NA	NA	NA	NA	NA	NA	NA	NA
B8T90R3F_CATAGCGACACA	19.9343156917901	-8.8263042135477	596	1023	8.69990224828935	7.62463343108505	B8T90R3F	F	DM	P90	B8	fixed	acinar	0.480779243603328	0.0305555159083348	0.0127899811630507	0.614202811507401	1.10467217344624	0.0190158173208311	0.0423255107035886	0.00578786178102136	0.114107621735842	0.469391330533489	3.08069990123043	NA	NA	NA	NA	NA	NA	NA	NA	NA	NA	NA	NA	NA	NA	NA	NA	NA	NA	NA	NA
B8T90R3F_TCTCGTGCGCTT	17.0087453487963	-10.2133815914499	848	1470	3.19727891156463	9.1156462585034	B8T90R3F	F	DM	P90	B8	fixed	acinar	0.621999030691263	0.202231579819505	0.331310511173618	1.24512862715213	2.07271605142671	0.0376366242533116	0.000938229138983768	0.0152067866951721	0.216633291194921	0.458888790040198	4.84054747942487	NA	NA	NA	NA	NA	NA	NA	NA	NA	NA	NA	NA	NA	NA	NA	NA	NA	NA	NA	NA
B8T90R3F_TATTACAACTGT	24.7107963201883	2.46171412755689	177	913	0.766703176341731	1.86199342825849	B8T90R3F	F	DM	P90	B8	fixed	acinar	0.480779243603328	0.000938229138983768	0.0152067866951721	0.602494768347049	1.03242499293133	0.00987506410749395	0.0423255107035886	0.0291542655468491	0.134320310149521	0.540303601911347	0.742263245654572	NA	NA	NA	NA	NA	NA	NA	NA	NA	NA	NA	NA	NA	NA	NA	NA	NA	NA	NA	NA
B8T90R3F_CCAGTACATGTC	20.5165841487002	-9.40516438075134	281	762	2.36220472440945	4.98687664041995	B8T90R3F	F	DM	P90	B8	fixed	acinar	0.621999030691263	0.00612489057131551	0.000836609804260927	0.636590494778009	1.12433667234532	0.0080868707295433	0.000938229138983768	0.0291542655468491	0.0804434273476949	0.533529272154023	3.30932625806672	NA	NA	NA	NA	NA	15.1887163367363	-11.5582097256971	luminal Clu+	NA	NA	NA	NA	NA	NA	NA	NA	NA	NA	NA	NA
B8T90R3F_TGTCTTTGAATG	16.0545511803534	-9.97768843483461	422	598	3.84615384615385	16.0535117056856	B8T90R3F	F	DM	P90	B8	fixed	acinar	0.621999030691263	0.0423255107035886	0.0711065257225587	1.00728544722957	1.67398810420893	0.00272623394073856	0.000280121644178295	0.0259165059443335	0.0478251502637867	0.585228983774705	4.48760633803666	NA	NA	NA	NA	NA	-6.24835534254006	-22.8975594082177	ductal Smgc+	NA	NA	NA	NA	NA	NA	NA	NA	NA	NA	NA	NA
B8T90R3F_ATCTACATCCTG	9.10714667302125	7.29214030307203	284	424	3.5377358490566	8.0188679245283	B8T90R3F	F	DM	P90	B8	fixed	acinar	0.151146360676844	0.10569659280011	0.216148774191571	0.538487876835155	1.20703775232151	0.00272623394073856	0.0501719454595419	0.0127899811630507	0.0923604620135042	0.513581137616889	-0.712299656066171	NA	NA	NA	NA	NA	-0.92123573532991	-16.1160916312566	luminal Clu+	NA	NA	NA	NA	NA	NA	NA	NA	NA	NA	NA	NA
B8T90R3F_TTGAGACGTCCA	16.1106771481193	-10.0073276102106	380	643	2.02177293934681	11.6640746500778	B8T90R3F	F	DM	P90	B8	fixed	acinar	0.480779243603328	0.202231579819505	0.270696388804232	1.03031273851975	1.75973544536704	0.0214915672116396	0.00408968708676313	0.000836609804260927	0.119974498846922	0.458579082758421	4.52151409103078	NA	NA	NA	NA	NA	-6.47067054594986	-21.3477766497573	ductal Smgc+	NA	NA	NA	NA	NA	NA	NA	NA	NA	NA	NA	NA
B8T90R3F_GCATAGGGCGCT	17.7392665099247	-7.16691537616538	333	435	3.44827586206897	12.8735632183908	B8T90R3F	F	DM	P90	B8	fixed	acinar	0.0190158173208311	0.0750876394076224	0.0127899811630507	0.220814417863611	0.781982508323564	2.51462662377838e-05	0.0250719758938324	0.00429726377263986	0.131838496095336	0.49434557001632	2.35596637430793	NA	NA	NA	NA	NA	-4.63656991999959	-21.838051949924	ductal Smgc+	NA	NA	NA	NA	NA	NA	NA	NA	NA	NA	NA	NA
B8W90R4M_CAGGTCCATAGC	-1.96079226360626	-13.6136411533152	1156	10137	0.799052974252738	2.4070237742922	B8W90R4M	M	CTRL	P90	B8	fixed	acinar	0.0839840408090113	0.202231579819505	0.000836609804260927	0.342430153406124	1.0098465436704	2.51462662377838e-05	0.000938229138983768	0.00578786178102136	0.0696186551907503	0.432887463935966	0.528195706919279	-14.8662803551655	4.68330206554588	acinar	-0.0434275842046513	-1.03449662968329	-17.1606386537251	2.03958064307135	acinar	NA	NA	NA	NA	NA	NA	NA	NA	NA	NA	NA	NA
B8W90R4M_CCAGCGGATAGT	24.1273416281498	1.59971993280724	250	2031	0.640078778926637	1.62481536189069	B8W90R4M	M	CTRL	P90	B8	fixed	acinar	0.429889948156772	0.530741517805331	0.484509713067801	1.72669837860545	2.76680492268944	0.0347344516027309	0.000938229138983768	0.000836609804260927	0.0473237392503379	0.475918369674442	0.69369438642983	5.51451858246792	-0.412438219749808	acinar	1.58259200127213	1.27070503321625	-16.3922333150873	-3.59299004138587	acinar	NA	NA	NA	NA	NA	NA	NA	NA	NA	NA	NA	NA
B8W90R4M_CCTTTGGTGCAN	23.9999395021473	1.71400705357197	178	2016	1.04166666666667	1.83531746031746	B8W90R4M	M	CTRL	P90	B8	fixed	acinar	0.239795621248148	0.530741517805331	0.484509713067801	1.35933364752597	2.01504197068177	0.00179173152912752	0.000938229138983768	0.047735551789398	0.096606394900013	0.40305006187472	0.678280763328911	27.6390345495852	2.6032873970559	ductal Smgc+	-2.31346627554207	0.883428507434457	-16.2388125851091	-3.50080885543078	acinar	NA	NA	NA	NA	NA	NA	NA	NA	NA	NA	NA	NA
B8W90R4M_TAATATGCTGTG	23.8927619646453	2.35825592543661	240	2431	0.987248046071576	0.946112710818593	B8W90R4M	M	CTRL	P90	B8	fixed	acinar	0.0347344516027309	0.159555753049593	0.270696388804232	0.650570404441553	1.58742930095163	0.0347344516027309	0.00408968708676313	0.0259165059443335	0.162453224393453	0.36964978033552	0.640213954052606	NA	NA	NA	NA	NA	NA	NA	NA	NA	NA	NA	NA	NA	NA	NA	NA	NA	NA	NA	NA
B8W90R4M_TGCGATGAGCGC	23.9902403884211	1.7838866807543	353	1916	0.939457202505219	2.76617954070981	B8W90R4M	M	CTRL	P90	B8	fixed	acinar	0.0376366242533116	0.444555134519806	0.17253005487237	0.856191743482125	1.36921547578404	0.0080868707295433	0.0642128529042165	0.000333100319755163	0.150981708323155	0.379506121292519	0.675232362437992	31.3465530972436	-0.456042052420065	ductal Smgc+	-4.99274156829842	1.47444128053697	NA	NA	NA	NA	NA	NA	NA	NA	NA	NA	NA	NA	NA	NA	NA
B9T90R4F_TGTGGGCGCAAT	-1.45611159127286	-15.832442354598	937	9231	1.28913443830571	2.96825912685516	B9T90R4F	F	DM	P90	B9	fixed	acinar	0.386918921737884	0.0305555159083348	0.00578786178102136	0.517119760328128	1.07979813571968	0.0190158173208311	0.0159453593945192	0.000836609804260927	0.0525707453022157	0.358353464293283	1.49856918921708	NA	NA	NA	NA	NA	14.5034663159622	3.24124760020709	luminal Clu+	NA	NA	NA	NA	NA	NA	NA	NA	NA	NA	NA	NA
B9T90R4F_CATGCTAATCCT	11.6792610988067	-8.48773961345816	744	7785	1.36159280667951	1.92678227360308	B9T90R4F	F	DM	P90	B9	fixed	acinar	0.386918921737884	0.466624007996174	0.0127899811630507	0.900911101851824	1.68177417537145	0.0080868707295433	0.0305555159083348	0.000333100319755163	0.053918481075732	0.492219114379711	2.29869186659243	NA	NA	NA	NA	NA	11.9057892669542	4.20600707436382	luminal Clu+	NA	NA	NA	NA	NA	NA	NA	NA	NA	NA	NA	NA
B9T90R4F_CCGTGAGTCATG	16.4933458369855	-10.2750109451566	859	6613	0.771208226221079	2.78239830636625	B9T90R4F	F	DM	P90	B9	fixed	acinar	0.621999030691263	0.000280121644178295	0.047735551789398	0.837739888212398	1.46178379933402	0.0554593589220221	0.0159453593945192	0.000836609804260927	0.107657350631655	0.657751042667405	4.79149745891314	NA	NA	NA	NA	NA	15.5946663315833	2.59264015533913	luminal Clu+	NA	NA	NA	NA	NA	NA	NA	NA	NA	NA	NA	NA
B9T90R4F_TGGTTTGAGCCT	12.3588975612172	-7.76004781591921	580	7545	1.25911199469848	1.57720344599072	B9T90R4F	F	DM	P90	B9	fixed	acinar	0.151146360676844	0.238194596843322	0.216148774191571	0.722384360490542	1.16186634194458	0.00272623394073856	0.00408968708676313	0.0152067866951721	0.147486609114162	0.315371925285164	2.32151039431205	NA	NA	NA	NA	NA	12.6700908948018	3.33179887794316	luminal Clu+	NA	NA	NA	NA	NA	NA	NA	NA	NA	NA	NA	NA
B9T90R4F_GGTTTGGTTAAA	11.7732157242962	-7.82608372536786	750	7471	0.816490429661357	1.75344666042029	B9T90R4F	F	DM	P90	B9	fixed	acinar	0.480779243603328	0.299752653990714	0.0438327184162281	0.958979103866976	1.52254816861571	0.0080868707295433	0.000280121644178295	0.00578786178102136	0.172255383504066	0.501949842967781	2.1298391018879	NA	NA	NA	NA	NA	12.4079431292029	4.33759669564806	luminal Clu+	NA	NA	NA	NA	NA	NA	NA	NA	NA	NA	NA	NA
B9T90R4F_TCAATTCTACCC	12.815217275887	-6.7555607284902	675	6227	1.25260960334029	3.27605588565923	B9T90R4F	F	DM	P90	B9	fixed	acinar	0.151146360676844	0.606735317316026	0.336172248205161	1.11581642161109	1.6751211322177	0.00272623394073856	0.000938229138983768	0.00578786178102136	0.0293469689177983	0.377922200971217	2.02382685387842	NA	NA	NA	NA	NA	13.5241833717643	0.678835705909076	luminal Clu+	NA	NA	NA	NA	NA	NA	NA	NA	NA	NA	NA	NA
B9T90R4F_CGTGAGTCATGN	16.4747373666899	-10.2195591896223	612	4177	0.574575053866411	2.10677519751017	B9T90R4F	F	DM	P90	B9	fixed	acinar	0.621999030691263	0.0642128529042165	0.17253005487237	0.927805447273967	1.95528355223753	0.0190158173208311	0.00408968708676313	0.0152067866951721	0.0325244411641177	0.732777261655689	4.75242337805367	NA	NA	NA	NA	NA	15.6409226108059	2.40123394483275	luminal Clu+	NA	NA	NA	NA	NA	NA	NA	NA	NA	NA	NA	NA
B9T90R4F_TGTATTGGACAC	13.6152587755023	-7.09093670308773	382	4411	1.02017683065065	1.70029471775108	B9T90R4F	F	DM	P90	B9	fixed	acinar	0.249024399146223	0.000938229138983768	0.00429726377263986	0.500027161039025	1.20287632529584	0.00179173152912752	0.0305555159083348	0.0152067866951721	0.217865934005695	0.420859239078875	2.33820464137075	NA	NA	NA	NA	NA	11.2343923507677	1.60269980845775	luminal Clu+	NA	NA	NA	NA	NA	NA	NA	NA	NA	NA	NA	NA
B9T90R4F_CGACCTATCAGA	10.5129903585471	-6.70399495630244	442	4856	0.947281713344317	1.4003294892916	B9T90R4F	F	DM	P90	B9	fixed	acinar	0.0814835306381867	0.0159453593945192	0.0127899811630507	0.217396918596647	0.767385916868182	0.0347344516027309	0.00612489057131551	0.00429726377263986	0.051685582963639	0.431395178207806	1.29865697684533	NA	NA	NA	NA	NA	NA	NA	NA	NA	NA	NA	NA	NA	NA	NA	NA	NA	NA	NA	NA
B9T90R4F_ACCTCGAGAAAG	10.8052172952261	-7.44548560229657	448	3830	2.81984334203655	1.51436031331593	B9T90R4F	F	DM	P90	B9	fixed	acinar	0.151146360676844	0.10569659280011	0.271308135099691	0.590474401642301	0.969361233135526	0.00179173152912752	0.0123469950216026	0.0259165059443335	0.210399005109891	0.435928067040642	1.59092715643574	NA	NA	NA	NA	NA	10.1938439844787	2.09099612733685	luminal Clu+	NA	NA	NA	NA	NA	NA	NA	NA	NA	NA	NA	NA
B9T90R4F_ACCATAGCAGAC	11.468662892894	-6.10756319925227	277	3282	0.335161486898233	2.25472273004266	B9T90R4F	F	DM	P90	B9	fixed	acinar	0.196062616428099	0.000938229138983768	0.216148774191571	0.521238145218309	1.38245085484551	0.0376366242533116	0.0305555159083348	0.000836609804260927	0.104714345201801	0.30475966888109	1.39259635656113	NA	NA	NA	NA	NA	12.5521287380627	-0.341685385790741	luminal Clu+	NA	NA	NA	NA	NA	NA	NA	NA	NA	NA	NA	NA
B9T90R4F_CAGTCCCGTGGT	13.1298824010587	-8.18333587594233	437	2935	2.45315161839864	2.35093696763203	B9T90R4F	F	DM	P90	B9	fixed	acinar	0.311690934061699	0.373872163898815	0.271308135099691	0.992989351030399	1.7739996595067	0.00987506410749395	0.000938229138983768	0.000333100319755163	0.25655632150364	0.657344430003171	2.73560245378598	NA	NA	NA	NA	NA	15.0805652062322	-0.0953753229872914	luminal Clu+	NA	NA	NA	NA	NA	NA	NA	NA	NA	NA	NA	NA
B9T90R4F_GAACCGTAAACA	20.0735024572587	-10.5705421670446	403	2805	0.320855614973262	3.03030303030303	B9T90R4F	F	DM	P90	B9	fixed	acinar	0.621999030691263	0.000280121644178295	0.0127899811630507	0.656341854943776	1.34524633037508	2.51462662377838e-05	0.00612489057131551	0.0127899811630507	0.0738552659465619	0.381665167532117	4.47142536341247	NA	NA	NA	NA	NA	18.0680639417521	-9.12821911813016	luminal Clu+	NA	NA	NA	NA	NA	NA	NA	NA	NA	NA	NA	NA
B9T90R4F_ATGAACTCCGTA	13.6246013298256	-8.03973622961165	187	2114	0.567644276253548	2.08136234626301	B9T90R4F	F	DM	P90	B9	fixed	acinar	0.480779243603328	0.0750876394076224	0.0438327184162281	0.717534861676662	1.17010444117049	0.00987506410749395	0.00612489057131551	0.000836609804260927	0.190016237716919	0.466733737143173	2.80227905732791	NA	NA	NA	NA	NA	13.5875841080747	-1.14861588664516	luminal Clu+	NA	NA	NA	NA	NA	NA	NA	NA	NA	NA	NA	NA
B9T90R4F_GACTATAGTCGT	23.3044774447375	1.80013877420147	343	2481	1.33010882708585	3.22450624748085	B9T90R4F	F	DM	P90	B9	fixed	acinar	0.151146360676844	0.0159453593945192	0.0127899811630507	0.546083182890219	1.17985400349493	0.00272623394073856	0.000280121644178295	0.00578786178102136	0.0946953348837274	0.521001790869417	0.550401180713833	NA	NA	NA	NA	NA	12.0742190705192	-1.37600881968951	luminal Clu+	NA	NA	NA	NA	NA	NA	NA	NA	NA	NA	NA	NA
B9T90R4F_GAGCAGATCATC	18.8447163030724	-11.2784557976833	946	1871	1.65686798503474	12.2394441475147	B9T90R4F	F	DM	P90	B9	fixed	acinar	0.621999030691263	0.000280121644178295	0.0291542655468491	0.667463979438262	1.33956980282582	0.00179173152912752	0.000280121644178295	0.000333100319755163	0.139255234645443	0.474665284498588	5.3583545913241	NA	NA	NA	NA	NA	-5.866272830133	-22.533825226174	ductal Smgc+	NA	NA	NA	NA	NA	NA	NA	NA	NA	NA	NA	NA
B9T90R4F_GGCAGTAACGTC	19.1744642966496	-7.29852781934076	309	1859	3.87305002689618	3.55029585798817	B9T90R4F	F	DM	P90	B9	fixed	acinar	0.480779243603328	0.000280121644178295	0.0291542655468491	0.615574253831859	1.37631208450923	0.0190158173208311	0.0123469950216026	0.000333100319755163	0.0744357899409366	0.516629720720891	2.18004791330424	NA	NA	NA	NA	NA	13.9603946128224	0.131675260620869	luminal Clu+	NA	NA	NA	NA	NA	NA	NA	NA	NA	NA	NA	NA
B9T90R4F_TTTTCGCGTACT	19.467673621114	-7.86108086142639	414	1906	3.30535152151102	3.98740818467996	B9T90R4F	F	DM	P90	B9	fixed	acinar	0.621999030691263	0.0250719758938324	0.00578786178102136	0.66616744665771	1.08356515075324	0.0347344516027309	0.0123469950216026	0.00578786178102136	0.210808802763932	0.557120117863827	2.49119325875086	NA	NA	NA	NA	NA	16.5193208958075	-0.290964751282608	luminal Clu+	NA	NA	NA	NA	NA	NA	NA	NA	NA	NA	NA	NA
B9T90R4F_TGGACACTGTCG	22.4712255821737	4.59355422285345	157	889	0	2.81214848143982	B9T90R4F	F	DM	P90	B9	fixed	acinar	0.386918921737884	0.0642128529042165	0.0127899811630507	0.534367263657575	1.14707234423662	0.00272623394073856	0.0423255107035886	0.000333100319755163	0.33205454126404	0.476532453699168	0.215067019322909	NA	NA	NA	NA	NA	14.4584618028555	-1.00611846055592	luminal Clu+	NA	NA	NA	NA	NA	NA	NA	NA	NA	NA	NA	NA
B9T90R4F_TGTAATGTCAAN	18.0527055244896	7.35795902479179	324	957	4.28422152560084	6.58307210031348	B9T90R4F	F	DM	P90	B9	fixed	acinar	0.151146360676844	0.186341291893282	0.000333100319755163	0.420352627622285	0.710885570701894	0.00272623394073856	0.000938229138983768	0.00578786178102136	0.16418500338635	0.54714756341611	-0.506836777763472	NA	NA	NA	NA	NA	36.5968356054659	-10.610534055794	luminal Muc19+	NA	NA	NA	NA	NA	NA	NA	NA	NA	NA	NA	NA
B9T90R4F_TGTAATGTCAAT	19.0540625980383	-7.22378783611273	157	405	4.93827160493827	5.18518518518519	B9T90R4F	F	DM	P90	B9	fixed	acinar	0.386918921737884	0.00612489057131551	0.047735551789398	0.545999283846057	1.10494453841064	0.00179173152912752	0.000280121644178295	0.0291542655468491	0.163014101548474	0.435975602818729	2.15872893657245	NA	NA	NA	NA	NA	36.5342751203722	-10.7363216279543	luminal Muc19+	NA	NA	NA	NA	NA	NA	NA	NA	NA	NA	NA	NA
B9T90R4F_GAGATAACGTAA	17.8984322347655	-7.66354947398229	201	282	13.4751773049645	8.86524822695035	B9T90R4F	F	DM	P90	B9	fixed	acinar	0.621999030691263	0.00612489057131551	0.0152067866951721	0.951957182692982	1.5173743312971	0.00987506410749395	0.00612489057131551	0.00429726377263986	0.162881881543478	0.562282816419132	2.65083800471215	NA	NA	NA	NA	NA	13.703089052137	-0.881773372833105	luminal Clu+	NA	NA	NA	NA	NA	NA	NA	NA	NA	NA	NA	NA
B9T90R4F_CCTCGACTCCTT	21.793501797563	2.49928116302685	106	963	0.103842159916926	0.934579439252336	B9T90R4F	F	DM	P90	B9	fixed	acinar	0.0190158173208311	0.000280121644178295	0.094976953831674	0.21762684855926	0.8716390593115	0.0839840408090113	0.000280121644178295	0.000333100319755163	0.168927915764491	0.449588015926111	0.200376494005319	NA	NA	NA	NA	NA	NA	NA	NA	NA	NA	NA	NA	NA	NA	NA	NA	NA	NA	NA	NA
B9T90R4F_ATACAATTGGGA	13.3717124424089	-5.24957126530843	200	262	7.25190839694656	22.1374045801527	B9T90R4F	F	DM	P90	B9	fixed	acinar	0.0190158173208311	0.299752653990714	0.336172248205161	0.689589132047429	1.07120505141168	0.00987506410749395	0.000938229138983768	0.133160284060537	0.103952346777275	0.564021732558913	1.47422327649161	NA	NA	NA	NA	NA	-1.29695098460716	-19.4139312476509	ductal Smgc+	NA	NA	NA	NA	NA	NA	NA	NA	NA	NA	NA	NA
B9T90R4F_CCTGGCCTCCTT	22.6137369075744	2.49226848281738	418	4021	0.124347177319075	1.29321064411838	B9T90R4F	F	DM	P90	B9	fixed	acinar	0.311690934061699	0.25113537430693	0.0291542655468491	0.806559535801253	1.50171282937724	0.00179173152912752	0.000280121644178295	0.00429726377263986	0.053296508835345	0.361960874117744	0.379551884490686	NA	NA	NA	NA	NA	12.0943796953852	0.601071605124799	luminal Clu+	NA	NA	NA	NA	NA	NA	NA	NA	NA	NA	NA	NA
B9T90R4F_GAGCTAGAACGA	11.7206004096387	-8.44279039666251	139	227	9.69162995594714	7.04845814977973	B9T90R4F	F	DM	P90	B9	fixed	acinar	0.621999030691263	0.142533513910111	0.00429726377263986	0.773705184945694	1.26646607235452	0.0347344516027309	0.00408968708676313	0.000836609804260927	0.0772686225957064	0.504329299403623	2.30432396794951	NA	NA	NA	NA	NA	NA	NA	NA	NA	NA	NA	NA	NA	NA	NA	NA	NA	NA	NA	NA
B9T90R4F_CACTACGCTATG	18.9358415587251	-11.2656813614112	237	1975	0.20253164556962	0.556962025316456	B9T90R4F	F	DM	P90	B9	fixed	acinar	0.621999030691263	0.0423255107035886	0.133160284060537	0.800779502977687	1.43686586360794	0.0190158173208311	0.000938229138983768	0.0259165059443335	0.134296287770753	0.453762602146458	5.34124104413301	NA	NA	NA	NA	NA	16.7845451404832	0.262718141129901	luminal Clu+	NA	NA	NA	NA	NA	NA	NA	NA	NA	NA	NA	NA
B9W90R5M_CTGGTTCGGTGT	-1.57688227517027	-14.0627353280281	1083	9444	1.26005929690809	2.46717492587886	B9W90R5M	M	CTRL	P90	B9	fixed	acinar	0.00272623394073856	0.00408968708676313	0.00578786178102136	0.204661071994195	1.02948661416889	0.0190158173208311	0.000280121644178295	0.00578786178102136	0.13931985448841	0.542262849533427	0.724011122275395	-15.1063056509947	5.56873483827021	acinar	-0.188907515260315	-0.83600425144387	12.1523958478363	5.87299506373654	luminal Clu+	NA	NA	NA	NA	NA	NA	NA	NA	NA	NA	NA	NA
B9W90R5M_GGGTTGTCGATN	13.1864357670862	-6.11814205920012	749	6114	0.899574746483481	1.9299967288191	B9W90R5M	M	CTRL	P90	B9	fixed	acinar	0.0347344516027309	0.0908898827954564	0.0127899811630507	0.713917675419488	1.39307344119372	0.0347344516027309	0.000938229138983768	0.0994837726931112	0.182970467452011	0.580230055064152	1.82021557602784	-5.4269850058625	11.0239293636871	acinar	-0.772280960280025	-1.02178824325021	12.1317210033938	1.79924654957366	luminal Clu+	NA	NA	NA	NA	NA	NA	NA	NA	NA	NA	NA	NA
B9W90R5M_CGAGCAACCTCG	22.4392218270678	2.18413506776686	360	1643	3.16494217894096	0.912964090079124	B9W90R5M	M	CTRL	P90	B9	fixed	acinar	0.00272623394073856	0.0423255107035886	0.0438327184162281	0.30730884634786	0.987964733031353	0.00987506410749395	0.000280121644178295	0.00429726377263986	0.211955318524653	0.510129847659709	0.354304942663076	NA	NA	NA	NA	NA	-2.10398305102633	0.844667379095525	acinar	NA	NA	NA	NA	NA	NA	NA	NA	NA	NA	NA	NA
B9W90R5M_GGGCCTGGGCCC	22.3644848117369	2.38170727944313	329	3665	0.491132332878581	1.55525238744884	B9W90R5M	M	CTRL	P90	B9	fixed	acinar	0.0554593589220221	0.122573185724088	0.000333100319755163	0.310512221103041	0.933622802212773	0.00987506410749395	0.0159453593945192	0.00429726377263986	0.107083199044718	0.317307788944268	0.331291614220882	NA	NA	NA	NA	NA	11.4814266509692	0.237086297891093	luminal Clu+	NA	NA	NA	NA	NA	NA	NA	NA	NA	NA	NA	NA
B9W90R6F_AACCTTTGTAGG	-3.4241857691294	-14.5769321939839	1439	13772	1.09642753412721	2.47603833865815	B9W90R6F	F	CTRL	P90	B9	fixed	acinar	0.0214915672116396	0.0501719454595419	0.0291542655468491	0.264901688949963	1.07074947025389	0.0376366242533116	0.0305555159083348	0.0152067866951721	0.0637962027086211	0.447907380012769	0.801422847459585	-15.715026709182	3.51096277550254	acinar	0.246539510986674	-1.33082808887046	8.8885381693802	11.2132538986636	acinar	NA	NA	NA	NA	NA	NA	NA	NA	NA	NA	NA	NA
B9W90R6F_ACTTGAATTTAG	-2.70554250972498	-14.4827467982455	1291	11875	1.03578947368421	1.94526315789474	B9W90R6F	F	CTRL	P90	B9	fixed	acinar	0.00179173152912752	0.000938229138983768	0.00578786178102136	0.0913192882511657	0.973487475249806	0.00272623394073856	0.186341291893282	0.0152067866951721	0.113124750340251	0.397611625936316	0.824579149921139	-15.5739417479927	4.79422302480712	acinar	-0.0402788159282847	-1.04399930982935	12.6974532752488	6.17939339995376	luminal Clu+	NA	NA	NA	NA	NA	NA	NA	NA	NA	NA	NA	NA
B9W90R6F_CTGTGCAACGTA	13.0195568086422	-5.9797855494495	882	7403	0.891530460624071	2.94475212751587	B9W90R6F	F	CTRL	P90	B9	fixed	acinar	0.0584154886858554	0.0501719454595419	0.0438327184162281	0.533113981952916	1.04929057273865	0.00272623394073856	0.00612489057131551	0.0152067866951721	0.0949478189855931	0.589300992243855	1.72894760025032	-4.61002353834298	10.5801301690604	acinar	-0.562527170222091	-1.24377345698586	12.2463470803153	1.52445755310604	luminal Clu+	NA	NA	NA	NA	NA	NA	NA	NA	NA	NA	NA	NA
B9W90R6F_GTATTGAAAGAT	-4.74338549242492	-16.9560109537684	1469	4187	1.88679245283019	11.7267733460712	B9W90R6F	F	CTRL	P90	B9	fixed	acinar	0.196062616428099	0.0423255107035886	0.047735551789398	0.611003621445714	1.33145547469433	0.0347344516027309	0.00612489057131551	0.0259165059443335	0.147910737853002	0.354085414008452	1.67500409012492	-23.6906609817906	-3.49237300416348	immune	0.737048528467643	-0.842574325803759	NA	NA	NA	NA	NA	NA	NA	NA	NA	NA	NA	NA	NA	NA	NA
B9W90R6F_CCAACTACCCGT	-1.1894942100558	-18.0373617052366	1665	4211	1.87603894561862	13.2510092614581	B9W90R6F	F	CTRL	P90	B9	fixed	acinar	0.00987506410749395	0.00408968708676313	0.00578786178102136	0.135877822514975	0.724211956459379	0.0554593589220221	0.000938229138983768	0.000333100319755163	0.0869114097828336	0.600294023736932	2.27309853062098	NA	NA	NA	NA	NA	-0.648340837933823	-29.3563234127844	ductal Smgc+	NA	NA	NA	NA	NA	NA	NA	NA	NA	NA	NA	NA
B9W90R6F_ATCTCTAACCGA	25.1805426016959	5.18634012379069	1013	2723	2.24017627616599	9.10760190965846	B9W90R6F	F	CTRL	P90	B9	fixed	acinar	0.0080868707295433	0.00408968708676313	0.128891963182241	0.510576298095434	1.25184328286681	0.0214915672116396	0.0250719758938324	0.00429726377263986	0.0807619819431861	0.365390942480908	0.639956845829004	30.5465439466745	3.29052792906741	ductal Smgc+	-3.51695354183398	1.32704675293786	-1.67684310238799	-21.5421650126263	ductal Smgc+	NA	NA	NA	NA	NA	NA	NA	NA	NA	NA	NA	NA
B9W90R6F_TGATACACAGCT	13.38632367986	-4.79523326584029	875	2133	1.9690576652602	12.9864041256446	B9W90R6F	F	CTRL	P90	B9	fixed	acinar	0.0814835306381867	0.000938229138983768	0.000836609804260927	0.219439392901873	0.780224078803808	0.0347344516027309	0.000280121644178295	0.0259165059443335	0.337555979209747	0.395147676785179	1.26213344720337	-4.97289026012693	11.5441687553646	acinar	-0.799956648169327	-1.09315244413411	-4.50848436263305	-21.9991211458752	ductal Smgc+	NA	NA	NA	NA	NA	NA	NA	NA	NA	NA	NA	NA
B9W90R6F_GCGATGAGGATG	18.2315511866719	-6.64451595110705	320	3186	1.00439422473321	2.38543628374137	B9W90R6F	F	CTRL	P90	B9	fixed	acinar	0.0814835306381867	0.0250719758938324	0.0994837726931112	0.545212236849355	1.10093862772157	0.00179173152912752	0.0423255107035886	0.000333100319755163	0.136783521512756	0.355052024917414	1.97570370725341	28.8396843800877	1.94371566947845	ductal Smgc+	-2.99664343614284	1.05484333505391	11.2477949717065	-1.64661087014114	luminal Clu+	NA	NA	NA	NA	NA	NA	NA	NA	NA	NA	NA	NA
B9W90R6F_ACTAGAGGAGCC	23.1522497589791	2.96602042987885	523	1142	2.36427320490368	12.5218914185639	B9W90R6F	F	CTRL	P90	B9	fixed	acinar	0.0080868707295433	0.0908898827954564	0.00578786178102136	0.245305261992986	0.924058264286079	0.0080868707295433	0.0501719454595419	0.0152067866951721	0.145990674709349	0.558744276672162	0.465788183579631	27.9206420397414	2.94320321198979	ductal Smgc+	-2.36825715576254	0.945160773371808	-1.27220493740407	-20.289842453771	ductal Smgc+	NA	NA	NA	NA	NA	NA	NA	NA	NA	NA	NA	NA
B9W90R6F_AGAATTGGGGGT	23.9072790690668	3.36723040535432	396	790	2.65822784810127	11.7721518987342	B9W90R6F	F	CTRL	P90	B9	fixed	acinar	0.0347344516027309	0.0123469950216026	0.000836609804260927	0.435133836977352	0.865541805952188	0.0080868707295433	0.00612489057131551	0.0152067866951721	0.101355685284407	0.48266288664731	0.585197389248395	29.7780076484151	1.4580186160459	ductal Smgc+	-3.61305105607846	1.19737266752689	-1.31825636333644	-20.4617665601169	ductal Smgc+	NA	NA	NA	NA	NA	NA	NA	NA	NA	NA	NA	NA
B9W90R6F_GGCCTGACAAGC	24.8522873800631	4.08496767261666	298	803	1.36986301369863	7.59651307596513	B9W90R6F	F	CTRL	P90	B9	fixed	acinar	2.51462662377838e-05	0.000280121644178295	0.00429726377263986	0.453170580434269	1.08818287382732	0.00179173152912752	0.000280121644178295	0.0291542655468491	0.0895888758743395	0.38279675971783	0.707391146056783	29.5924405732548	1.04778752257499	ductal Smgc+	-3.58246716744901	1.1804827882086	-1.36859477934495	-21.155206998453	ductal Smgc+	NA	NA	NA	NA	NA	NA	NA	NA	NA	NA	NA	NA
B9W90R6F_TCCTAAAGAAAC	18.0482217312628	-6.51461920205236	279	585	1.53846153846154	11.1111111111111	B9W90R6F	F	CTRL	P90	B9	fixed	acinar	0.0347344516027309	0.0423255107035886	0.0994837726931112	0.542567571591729	1.19759398094104	0.0814835306381867	0.0642128529042165	0.00429726377263986	0.0550029920621122	0.368377139193471	1.93544971740472	33.4216958788535	0.490598067859097	ductal Smgc+	-6.02985323259456	1.83492045977843	-1.05389172315703	-20.5740843502435	ductal Smgc+	NA	NA	NA	NA	NA	NA	NA	NA	NA	NA	NA	NA
B9W90R6F_TTCTAGGTTCCT	23.8217632999678	3.34957208484885	301	504	2.18253968253968	17.8571428571429	B9W90R6F	F	CTRL	P90	B9	fixed	acinar	0.0347344516027309	0.0123469950216026	0.000836609804260927	0.435133836977352	0.865541805952188	0.0347344516027309	0.000938229138983768	0.0291542655468491	0.124923193914654	0.438625312082766	0.571778300723085	28.5693031426692	1.98135353217259	ductal Smgc+	-2.85077275022878	1.03672830275851	-0.760796085561689	-19.5079351930848	ductal Smgc+	NA	NA	NA	NA	NA	NA	NA	NA	NA	NA	NA	NA
B9W90R6F_GGCCGACAAGCN	23.7598305973	3.31652421066144	183	540	1.2962962962963	8.7037037037037	B9W90R6F	F	CTRL	P90	B9	fixed	acinar	0.0814835306381867	0.0123469950216026	0.0152067866951721	0.475875861914662	0.944569088042311	0.0554593589220221	0.000938229138983768	0.0291542655468491	0.100125591088461	0.381568544127833	0.563190855406678	29.3222843228067	1.78923680483956	ductal Smgc+	-3.28595475763836	1.09963195060771	-1.57310500093196	-20.5699546252624	ductal Smgc+	NA	NA	NA	NA	NA	NA	NA	NA	NA	NA	NA	NA
B11T40R1M_CTAACCAATGGT	-4.67059074900224	-14.1698784634551	1637	14540	1.27235213204952	1.5474552957359	B11T40R1M	M	DM	P40	B11	fixed	acinar	0.249024399146223	0.10569659280011	0.0259165059443335	0.433800760617268	1.16871749224584	0.0080868707295433	0.00408968708676313	0.000333100319755163	0.301700337810871	0.332514304875561	0.451482449789755	NA	NA	NA	NA	NA	11.8082285207755	14.7579057281541	acinar	NA	NA	NA	NA	NA	NA	NA	NA	NA	NA	NA	NA
B11T40R1M_AAACTCCAGATA	-2.38925705678075	-15.443287629145	1618	12203	0.721134147340818	2.72883717118741	B11T40R1M	M	DM	P40	B11	fixed	acinar	0.0814835306381867	0.000938229138983768	0.047735551789398	0.450773739418032	1.39422612289144	0.00987506410749395	0.0501719454595419	0.000333100319755163	0.234768475713316	0.392496892757617	1.26419048099947	NA	NA	NA	NA	NA	13.0323652599095	5.57882467977681	luminal Clu+	NA	NA	NA	NA	NA	NA	NA	NA	NA	NA	NA	NA
B11T40R1M_AGCCTTCCCGAT	-1.73495787944119	-16.0396392179349	1258	12856	0.90230242688239	2.17797137523335	B11T40R1M	M	DM	P40	B11	fixed	acinar	0.151146360676844	0.0123469950216026	0.000836609804260927	0.387072774982386	1.17829043921497	0.00179173152912752	0.0159453593945192	0.000836609804260927	0.147924177743014	0.397312386173417	1.57484385846006	NA	NA	NA	NA	NA	NA	NA	NA	NA	NA	NA	NA	NA	NA	NA	NA	NA	NA	NA	NA
B11T40R1M_TTATGGGAGGGA	-2.5766540533341	-12.8571510936837	1223	10956	1.86199342825849	1.5881708652793	B11T40R1M	M	DM	P40	B11	fixed	acinar	0.0376366242533116	0.142533513910111	0.094976953831674	0.603572561282979	1.29477168555976	0.00179173152912752	0.00408968708676313	0.00578786178102136	0.170802781809048	0.590665704562095	0.20892807952783	NA	NA	NA	NA	NA	12.6193188249653	6.60585713221041	luminal Clu+	NA	NA	NA	NA	NA	NA	NA	NA	NA	NA	NA	NA
B11T40R1M_TAACCAATGGTN	-1.69851252466294	-13.1036629092584	989	9078	0.881251376955277	1.3989865609165	B11T40R1M	M	DM	P40	B11	fixed	acinar	0.0214915672116396	0.000938229138983768	0.0438327184162281	0.139794520503989	0.799449052674532	0.00272623394073856	0.0423255107035886	0.0259165059443335	0.0715094599758572	0.638771722709556	0.356799501502285	NA	NA	NA	NA	NA	0.388036912722186	10.2289707088509	acinar	NA	NA	NA	NA	NA	NA	NA	NA	NA	NA	NA	NA
B11T40R1M_CCTGAGCAGTGC	17.649367740425	-10.2267724207502	1350	10827	0.923616883716635	3.11258889812506	B11T40R1M	M	DM	P40	B11	fixed	acinar	0.621999030691263	0.25113537430693	0.331310511173618	1.20572653804342	2.07871043148124	0.0814835306381867	0.000280121644178295	0.00429726377263986	0.137906291322083	0.408402005579671	4.81706487767606	NA	NA	NA	NA	NA	15.3066976572427	3.04462205909943	luminal Clu+	NA	NA	NA	NA	NA	NA	NA	NA	NA	NA	NA	NA
B11T40R1M_ATGCCGGCGGGC	-0.367590825145619	-14.4874442954281	946	8336	0.875719769673704	1.95537428023033	B11T40R1M	M	DM	P40	B11	fixed	acinar	0.0376366242533116	0.0750876394076224	0.00429726377263986	0.489810250994979	1.10474788595611	0.0080868707295433	0.0159453593945192	0.0127899811630507	0.0884998879016961	0.533816035376083	0.89652687250045	NA	NA	NA	NA	NA	12.1909075317819	1.92853809888405	luminal Clu+	NA	NA	NA	NA	NA	NA	NA	NA	NA	NA	NA	NA
B11T40R1M_GGCTCTCTTAGT	13.2927351800208	-6.00296045649843	623	7533	0.411522633744856	1.50006637461835	B11T40R1M	M	DM	P40	B11	fixed	acinar	0.0214915672116396	0.0305555159083348	0.169034940250321	0.558831448319661	1.15230372852005	2.51462662377838e-05	0.000938229138983768	0.0711065257225587	0.212017623358429	0.802839680138444	1.79140041161689	NA	NA	NA	NA	NA	12.1471175505695	1.65859198498953	luminal Clu+	NA	NA	NA	NA	NA	NA	NA	NA	NA	NA	NA	NA
B11T40R1M_ACCCAAAGCGCC	-1.43404490540373	-15.1415615869953	1122	9609	0.801332084504111	3.38224581121865	B11T40R1M	M	DM	P40	B11	fixed	acinar	0.0814835306381867	0.000280121644178295	0.0291542655468491	0.380740530058382	1.3953998220394	0.00272623394073856	0.000280121644178295	0.00578786178102136	0.166539246813618	0.386790512362801	1.19125121825239	NA	NA	NA	NA	NA	13.3926051752116	3.08556087957139	luminal Clu+	NA	NA	NA	NA	NA	NA	NA	NA	NA	NA	NA	NA
B11T40R1M_CTAGGTTGCGAG	13.5538961022453	-5.94956918674252	563	6767	0.310329540416728	1.37431653613123	B11T40R1M	M	DM	P40	B11	fixed	acinar	0.113200961798759	0.0123469950216026	0.094976953831674	0.583158893018333	1.3288903570832	0.00179173152912752	0.0123469950216026	0.0291542655468491	0.216774470756026	0.61470719778592	1.81074854833179	NA	NA	NA	NA	NA	11.8207248472907	1.38404410124827	luminal Clu+	NA	NA	NA	NA	NA	NA	NA	NA	NA	NA	NA	NA
B11T40R1M_AACCACGGCTGN	13.5564120263736	-5.86112771911719	938	7980	0.864661654135339	2.74436090225564	B11T40R1M	M	DM	P40	B11	fixed	acinar	0.00272623394073856	0.0501719454595419	0.336172248205161	0.744454558238212	1.36714014840536	0.0376366242533116	0.000938229138983768	0.000836609804260927	0.08973673040483	0.64027456274923	1.77148326013612	NA	NA	NA	NA	NA	10.7352283090604	-1.84071575471124	luminal Clu+	NA	NA	NA	NA	NA	NA	NA	NA	NA	NA	NA	NA
B11T40R1M_CTTTAGGGACGA	12.9587562442277	-6.27603798574235	418	6331	0.347496446059074	1.13726109619333	B11T40R1M	M	DM	P40	B11	fixed	acinar	0.0190158173208311	0.0123469950216026	0.0127899811630507	0.37649919142109	1.02043766495593	0.00179173152912752	0.0250719758938324	0.0291542655468491	0.100903938314528	0.375420063746522	1.84353473372811	NA	NA	NA	NA	NA	11.6837921647899	1.75857442008475	luminal Clu+	NA	NA	NA	NA	NA	NA	NA	NA	NA	NA	NA	NA
B11T40R1M_ACCGTCTTGTAT	-1.14743836113785	-14.945381636118	736	7970	0.451693851944793	1.73149309912171	B11T40R1M	M	DM	P40	B11	fixed	acinar	0.386918921737884	0.159555753049593	0.0994837726931112	0.761823330384495	1.5075789056635	0.0190158173208311	0.00612489057131551	0.00578786178102136	0.126632860549513	0.339835972747505	1.11573966484148	NA	NA	NA	NA	NA	13.3715647098337	2.74387276882339	luminal Clu+	NA	NA	NA	NA	NA	NA	NA	NA	NA	NA	NA	NA
B11T40R1M_ATTACTACGCAT	13.8162713475374	-5.72668670457126	639	5881	0.663152525080769	1.92144193164428	B11T40R1M	M	DM	P40	B11	fixed	acinar	0.0554593589220221	0.0642128529042165	0.094976953831674	0.742190873815163	1.48606515028995	0.0376366242533116	0.000280121644178295	0.0152067866951721	0.246095773870233	0.424235053116214	1.7412687678137	NA	NA	NA	NA	NA	10.8298933308888	-1.87431017750524	luminal Clu+	NA	NA	NA	NA	NA	NA	NA	NA	NA	NA	NA	NA
B11T40R1M_CCCCCATTGCGC	13.53703569124	-5.87595400176727	965	6287	3.96055352314299	2.36996977890886	B11T40R1M	M	DM	P40	B11	fixed	acinar	2.51462662377838e-05	0.0159453593945192	0.65307307940471	1.08003118976933	1.66499038366438	0.00272623394073856	0.0123469950216026	0.047735551789398	0.213253758839443	0.750389230427387	1.77538543490871	NA	NA	NA	NA	NA	-6.28773264347129	16.0033747896615	acinar	NA	NA	NA	NA	NA	NA	NA	NA	NA	NA	NA	NA
B11T40R1M_AGGATAGTCGTT	13.688645238369	-5.72104596439531	679	5674	1.55093408530137	1.44518857948537	B11T40R1M	M	DM	P40	B11	fixed	acinar	0.0080868707295433	0.000938229138983768	0.336172248205161	0.771394719972907	1.35014295560441	0.0376366242533116	0.000280121644178295	0.000333100319755163	0.0717301008696178	0.541667634242985	1.72480268785452	NA	NA	NA	NA	NA	8.27798673014638	-3.15048110289613	acinar	NA	NA	NA	NA	NA	NA	NA	NA	NA	NA	NA	NA
B11T40R1M_ATGGTACCTGTG	25.1400276359917	4.27111122168676	414	4759	0.273166631645304	1.38684597604539	B11T40R1M	M	DM	P40	B11	fixed	acinar	0.0814835306381867	0.0423255107035886	0.271308135099691	0.888161108057837	1.71968200222515	2.51462662377838e-05	0.00408968708676313	0.0711065257225587	0.154731450249894	0.348140996825709	0.760158705466355	NA	NA	NA	NA	NA	10.9443364947899	-1.66212888749779	luminal Clu+	NA	NA	NA	NA	NA	NA	NA	NA	NA	NA	NA	NA
B11T40R1M_AAACTTTTCATG	12.7567641056456	-5.09664993191126	496	4018	0.871080139372822	0.7715281234445	B11T40R1M	M	DM	P40	B11	fixed	acinar	2.51462662377838e-05	0.000280121644178295	0.0291542655468491	0.119613432460861	0.869125387040296	0.00987506410749395	0.000938229138983768	0.000333100319755163	0.115874799341964	0.577049132924329	1.30611225284546	NA	NA	NA	NA	NA	11.197980395708	1.80281329265856	luminal Clu+	NA	NA	NA	NA	NA	NA	NA	NA	NA	NA	NA	NA
B11T40R1M_TAGCTGAAACAC	22.1817699235916	-0.866483656598082	909	5094	1.57047506870828	3.78877110325874	B11T40R1M	M	DM	P40	B11	fixed	acinar	0.00179173152912752	0.0123469950216026	0.00578786178102136	0.513743286980383	1.13520374979789	0.00272623394073856	0.142533513910111	0.00578786178102136	0.146264878321979	0.576162682317249	0.130906311708084	NA	NA	NA	NA	NA	6.52074352201348	-9.06796960968417	acinar	NA	NA	NA	NA	NA	NA	NA	NA	NA	NA	NA	NA
B11T40R1M_TGCCGGAATCGC	25.155561562484	4.2403971107152	386	4058	1.10892065056678	1.79891572203056	B11T40R1M	M	DM	P40	B11	fixed	acinar	0.0190158173208311	0.000280121644178295	0.128891963182241	0.596298508006943	1.31613454519118	0.0190158173208311	0.000280121644178295	0.0291542655468491	0.0325983428327477	0.459455058522804	0.766022753659318	NA	NA	NA	NA	NA	11.2267823409595	-0.105106355005293	luminal Clu+	NA	NA	NA	NA	NA	NA	NA	NA	NA	NA	NA	NA
B11T40R1M_AGTACCTTCTCC	13.497458796248	-5.99912355850114	650	4894	2.3293829178586	1.34859011033919	B11T40R1M	M	DM	P40	B11	fixed	acinar	0.0080868707295433	0.00408968708676313	0.0127899811630507	0.520956818491398	1.20353346069469	0.00179173152912752	0.00408968708676313	0.0291542655468491	0.258325036815045	0.453932635185131	1.82425894202516	NA	NA	NA	NA	NA	11.7164116103524	1.97879829920996	luminal Clu+	NA	NA	NA	NA	NA	NA	NA	NA	NA	NA	NA	NA
B11T40R1M_TGTTAGCCGATA	17.8264021431898	-10.4709960843174	1568	5118	5.92028135990621	7.17076983196561	B11T40R1M	M	DM	P40	B11	fixed	acinar	0.621999030691263	0.122573185724088	0.047735551789398	0.807651241885247	1.51615650423138	0.0190158173208311	0.0305555159083348	0.00578786178102136	0.322695440689901	0.624605668160079	4.97934255039912	NA	NA	NA	NA	NA	15.7337730127699	3.20290375617539	luminal Clu+	NA	NA	NA	NA	NA	NA	NA	NA	NA	NA	NA	NA
B11T40R1M_AAACCACCCCGC	23.084545597925	3.73858674153462	264	3556	0.168728908886389	1.32170978627672	B11T40R1M	M	DM	P40	B11	fixed	acinar	0.249024399146223	0.202231579819505	0.00578786178102136	0.844134280598273	1.69884574776029	0.0347344516027309	0.00408968708676313	0.000836609804260927	0.222999374260284	0.460545249114035	0.405401581992464	NA	NA	NA	NA	NA	11.2284804434249	-1.07816610103446	luminal Clu+	NA	NA	NA	NA	NA	NA	NA	NA	NA	NA	NA	NA
B11T40R1M_TATAGTCAAAGC	21.4590286373034	2.36950138342714	338	3510	0.94017094017094	1.25356125356125	B11T40R1M	M	DM	P40	B11	fixed	acinar	0.0347344516027309	0.0123469950216026	0.000333100319755163	0.101717390637396	0.845797663483211	0.00987506410749395	0.0123469950216026	0.00429726377263986	0.200751768506455	0.528135142481596	0.128925557437697	NA	NA	NA	NA	NA	13.2897131517963	-1.79466857690196	luminal Clu+	NA	NA	NA	NA	NA	NA	NA	NA	NA	NA	NA	NA
B11T40R1M_GGCATCGGGCAG	13.5578406729861	-5.91586601072628	406	5091	0.903555293655471	1.64997053624042	B11T40R1M	M	DM	P40	B11	fixed	acinar	0.113200961798759	0.0250719758938324	0.00578786178102136	0.532184178311411	1.43893501622966	0.0554593589220221	0.000938229138983768	0.047735551789398	0.244883798867665	0.392900929369305	1.79623961584337	NA	NA	NA	NA	NA	11.6430354150102	0.895810539297973	luminal Clu+	NA	NA	NA	NA	NA	NA	NA	NA	NA	NA	NA	NA
B11T40R1M_GAGGGGAGCGGA	22.5930149628774	2.21786953295935	524	3920	0.918367346938776	1.47959183673469	B11T40R1M	M	DM	P40	B11	fixed	acinar	0.0814835306381867	0.0250719758938324	0.0259165059443335	0.377273198865172	0.981467708426835	0.00272623394073856	0.00408968708676313	0.0438327184162281	0.10197667407895	0.382099825991339	0.385400279508663	NA	NA	NA	NA	NA	11.4982660414412	-1.13045005127011	luminal Clu+	NA	NA	NA	NA	NA	NA	NA	NA	NA	NA	NA	NA
B11T40R1M_GGATCTAAGCAA	16.9264976412367	-7.25455866225302	584	4332	1.47737765466297	1.2927054478301	B11T40R1M	M	DM	P40	B11	fixed	acinar	0.386918921737884	0.0642128529042165	0.000333100319755163	0.613513614918816	1.36127935179232	0.00987506410749395	0.000938229138983768	0.0127899811630507	0.0784866281632237	0.42280734360842	2.51559556022051	NA	NA	NA	NA	NA	13.8947855450756	0.555402020499179	luminal Clu+	NA	NA	NA	NA	NA	NA	NA	NA	NA	NA	NA	NA
B11T40R1M_GTAATATTTATA	25.2761776676737	4.21340087786175	260	2934	0.920245398773007	1.43149284253579	B11T40R1M	M	DM	P40	B11	fixed	acinar	0.113200961798759	0.0423255107035886	0.169034940250321	0.580514760844032	1.50224948914339	0.0190158173208311	0.0123469950216026	0.0152067866951721	0.0607508094044684	0.561361482222559	0.793017619979526	NA	NA	NA	NA	NA	10.9618416679233	-1.69518054480386	luminal Clu+	NA	NA	NA	NA	NA	NA	NA	NA	NA	NA	NA	NA
B11T40R1M_CCGGGTTTCAGT	22.0244622261726	-0.141192301237932	321	3641	1.09859928591046	1.4281790716836	B11T40R1M	M	DM	P40	B11	fixed	acinar	0.0190158173208311	0.0642128529042165	0.0152067866951721	0.343775188278529	0.996407085616939	0.0080868707295433	0.00612489057131551	0.00429726377263986	0.115267200093701	0.490311660404227	0.175468590018793	NA	NA	NA	NA	NA	11.0499412012438	-1.69717667307854	luminal Clu+	NA	NA	NA	NA	NA	NA	NA	NA	NA	NA	NA	NA
B11T40R1M_CTTTTGTGAGGC	17.0598546204775	-10.819242963492	1713	4916	7.93327908868999	4.25142392188771	B11T40R1M	M	DM	P40	B11	fixed	acinar	0.621999030691263	0.202231579819505	0.17253005487237	1.01239849915293	1.37496283375429	0.0190158173208311	0.0305555159083348	0.000333100319755163	0.326834002990321	0.44630007483634	5.23667883000514	NA	NA	NA	NA	NA	14.0515674666291	7.474228257217	acinar	NA	NA	NA	NA	NA	NA	NA	NA	NA	NA	NA	NA
B11T40R1M_TTCTTCCTACCG	19.1002271141684	-9.61170677623135	461	3586	4.18293363078639	2.70496374790853	B11T40R1M	M	DM	P40	B11	fixed	acinar	0.621999030691263	0.159555753049593	0.047735551789398	0.94955729571987	1.76977309457098	0.0214915672116396	0.000938229138983768	0.0291542655468491	0.0996069919622485	0.254483488326283	4.07581158155196	NA	NA	NA	NA	NA	16.4496183913014	0.761620084112233	luminal Clu+	NA	NA	NA	NA	NA	NA	NA	NA	NA	NA	NA	NA
B11T40R1M_CACACGAGCGGG	25.213944049199	4.31252884118815	270	3269	0.825940654634444	1.04007341694708	B11T40R1M	M	DM	P40	B11	fixed	acinar	0.0554593589220221	0.0423255107035886	0.169034940250321	0.653749946309328	1.41390425427343	0.00272623394073856	0.000280121644178295	0.0152067866951721	0.0830399953941096	0.465956316185149	0.771874225195788	NA	NA	NA	NA	NA	11.072710347044	-1.22343290673903	luminal Clu+	NA	NA	NA	NA	NA	NA	NA	NA	NA	NA	NA	NA
B11T40R1M_GTCGTACGACCC	22.8107707090715	3.26219610230474	240	2691	0.0743218134522483	1.63507989594946	B11T40R1M	M	DM	P40	B11	fixed	acinar	0.00179173152912752	0.0908898827954564	0.047735551789398	0.386486401823966	1.21473889230144	0.0814835306381867	0.000280121644178295	0.000333100319755163	0.174770834836146	0.368466959495555	0.385535760239331	NA	NA	NA	NA	NA	11.4929630617229	-0.792081535926098	luminal Clu+	NA	NA	NA	NA	NA	NA	NA	NA	NA	NA	NA	NA
B11T40R1M_TATAAACTGCCG	19.6324878076035	-9.0751248396528	760	4127	1.11461109764962	2.27768354737097	B11T40R1M	M	DM	P40	B11	fixed	acinar	0.386918921737884	0.0642128529042165	0.000333100319755163	0.597496430595879	1.01871820291606	0.0347344516027309	0.000280121644178295	0.0291542655468491	0.0219957255025011	0.543292054276644	3.38380443925565	NA	NA	NA	NA	NA	15.3881003953721	1.273898310178	luminal Clu+	NA	NA	NA	NA	NA	NA	NA	NA	NA	NA	NA	NA
B11T40R1M_CCGCAGATGCTC	19.5658403799333	-10.9741025948041	672	3240	1.17283950617284	2.22222222222222	B11T40R1M	M	DM	P40	B11	fixed	acinar	0.621999030691263	0.000280121644178295	0.047735551789398	0.664163301874396	1.05597116911654	0.0080868707295433	0.000280121644178295	0.0438327184162281	0.241716549827812	0.46656981496587	4.977033389616	NA	NA	NA	NA	NA	16.7020197890358	0.209320338122434	luminal Clu+	NA	NA	NA	NA	NA	NA	NA	NA	NA	NA	NA	NA
B11T40R1M_ATAATGTGAAAT	14.7247010777013	-6.75638638313228	1014	2276	2.54833040421793	9.44639718804921	B11T40R1M	M	DM	P40	B11	fixed	acinar	0.249024399146223	0.0908898827954564	0.0711065257225587	0.648026651017633	1.28489828818156	0.00987506410749395	0.0250719758938324	0.000333100319755163	0.147261922285186	0.644864415028186	2.3149649752153	NA	NA	NA	NA	NA	-7.41090606347502	-21.178076661622	ductal Smgc+	NA	NA	NA	NA	NA	NA	NA	NA	NA	NA	NA	NA
B11T40R1M_TAGTTCCGGTCA	25.4143644370277	3.93832431582523	265	2564	0.585023400936038	2.02808112324493	B11T40R1M	M	DM	P40	B11	fixed	acinar	0.00987506410749395	0.0159453593945192	0.094976953831674	0.543570594171869	1.16512051250968	0.0214915672116396	0.0423255107035886	0.0152067866951721	0.0466735193390604	0.374333404010599	0.838042907913337	NA	NA	NA	NA	NA	NA	NA	NA	NA	NA	NA	NA	NA	NA	NA	NA	NA	NA	NA	NA
B11T40R1M_ACCACCTTATAG	21.357554455346	-9.78352055671577	379	3090	3.10679611650485	2.26537216828479	B11T40R1M	M	DM	P40	B11	fixed	acinar	0.621999030691263	0.0908898827954564	0.17253005487237	0.918229115716175	1.61589456398026	0.0347344516027309	0.000938229138983768	0.0152067866951721	0.0650361054351754	0.541482040818757	3.21750089455871	NA	NA	NA	NA	NA	15.8127422324183	0.241981341257241	luminal Clu+	NA	NA	NA	NA	NA	NA	NA	NA	NA	NA	NA	NA
B11T40R1M_CAGCGCACTAGC	23.3037755994161	3.66357670726798	220	2289	0.393184796854522	2.05329838357361	B11T40R1M	M	DM	P40	B11	fixed	acinar	0.151146360676844	0.0250719758938324	0.0152067866951721	0.430066834960762	1.32411166828452	0.0347344516027309	0.0123469950216026	0.0259165059443335	0.162560392679883	0.338288442450573	0.451695508312129	NA	NA	NA	NA	NA	NA	NA	NA	NA	NA	NA	NA	NA	NA	NA	NA	NA	NA	NA	NA
B11T40R1M_TAGTTCGGTCAN	25.1085408249149	4.34471596685749	195	1613	0.619962802231866	1.79789212647241	B11T40R1M	M	DM	P40	B11	fixed	acinar	0.0080868707295433	0.0123469950216026	0.094976953831674	0.75876334995949	1.42544739305714	0.00987506410749395	0.000280121644178295	0.000836609804260927	0.0619078657341771	0.702159556285113	0.746878882081461	NA	NA	NA	NA	NA	NA	NA	NA	NA	NA	NA	NA	NA	NA	NA	NA	NA	NA	NA	NA
B11T40R1M_ACACAATCTGCC	18.244270930045	-8.15786857214383	193	1587	0.630119722747322	2.89855072463768	B11T40R1M	M	DM	P40	B11	fixed	acinar	0.621999030691263	0.0908898827954564	0.00578786178102136	0.842858846391449	1.75941375372782	2.51462662377838e-05	0.000280121644178295	0.0438327184162281	0.100837338542053	0.362890410378668	2.95925201530455	NA	NA	NA	NA	NA	15.2206024832535	0.00241401811367332	luminal Clu+	NA	NA	NA	NA	NA	NA	NA	NA	NA	NA	NA	NA
B11T40R1M_AGCAATCGCGTT	20.7921418610627	4.60655521448812	274	1379	2.17548948513415	4.42349528643945	B11T40R1M	M	DM	P40	B11	fixed	acinar	0.151146360676844	0.0123469950216026	0.094976953831674	0.319465482727245	1.05144242264625	0.00987506410749395	0.00408968708676313	0.000836609804260927	0.141753781867574	0.360346073305291	-0.0900502885164129	NA	NA	NA	NA	NA	2.17773477731953	-9.55207105041864	acinar	NA	NA	NA	NA	NA	NA	NA	NA	NA	NA	NA	NA
B11T40R1M_GTGGAGTAGGTN	23.3361513096087	3.75085314835886	230	1389	2.80777537796976	2.87976961843053	B11T40R1M	M	DM	P40	B11	fixed	acinar	0.196062616428099	0.0123469950216026	0.00578786178102136	0.408582466076546	1.20219669244825	0.0080868707295433	0.00408968708676313	0.000333100319755163	0.194509732596435	0.400472082899963	0.450597110111146	NA	NA	NA	NA	NA	NA	NA	NA	NA	NA	NA	NA	NA	NA	NA	NA	NA	NA	NA	NA
B11T40R1M_TATTCCCGAAGT	25.2880056812505	4.15858758266317	548	1224	2.45098039215686	8.2516339869281	B11T40R1M	M	DM	P40	B11	fixed	acinar	0.00179173152912752	0.00612489057131551	0.000836609804260927	0.377586822615997	1.09529555977969	0.0190158173208311	0.00408968708676313	0.000836609804260927	0.0361332875660107	0.448159814565554	0.799708717764225	NA	NA	NA	NA	NA	-1.55528282041847	-21.0293091099632	ductal Smgc+	NA	NA	NA	NA	NA	NA	NA	NA	NA	NA	NA	NA
B11T40R1M_TGGTGCCGTTTG	16.0814889835768	24.2995513922246	192	1509	0.99403578528827	2.5844930417495	B11T40R1M	M	DM	P40	B11	fixed	acinar	0.0190158173208311	0.159555753049593	0.0152067866951721	0.32161935885627	0.881369670408066	0.0347344516027309	0.000280121644178295	0.000333100319755163	0.0547799221122831	0.391974753909373	-0.0862689888748697	NA	NA	NA	NA	NA	NA	NA	NA	NA	NA	NA	NA	NA	NA	NA	NA	NA	NA	NA	NA
B11T40R1M_GCATATGGAATT	13.1524573544022	-2.98677908151521	524	1092	2.65567765567766	7.78388278388278	B11T40R1M	M	DM	P40	B11	fixed	acinar	2.51462662377838e-05	0.0908898827954564	0.128891963182241	0.42824632162379	0.962764665957664	0.00987506410749395	0.0250719758938324	0.0667552039255145	0.045045380077765	0.521775781942868	0.391377267013314	NA	NA	NA	NA	NA	-2.45591912411035	-17.4287307589791	ductal Smgc+	NA	NA	NA	NA	NA	NA	NA	NA	NA	NA	NA	NA
B11T40R1M_GCTTCAGGGGCC	24.7225742678095	2.34048210020045	238	1283	0.701480904130943	1.9485580670304	B11T40R1M	M	DM	P40	B11	fixed	acinar	0.386918921737884	0.0250719758938324	0.0291542655468491	0.555393200313096	1.14866766394582	0.00987506410749395	0.000280121644178295	0.0152067866951721	0.0786431086564736	0.530096098842916	0.744414671285789	NA	NA	NA	NA	NA	14.1121012411729	-0.910883429171294	luminal Clu+	NA	NA	NA	NA	NA	NA	NA	NA	NA	NA	NA	NA
B11T40R1M_CCATACCGGATT	18.8209554571151	-8.48577911205153	152	1012	1.58102766798419	2.56916996047431	B11T40R1M	M	DM	P40	B11	fixed	acinar	0.311690934061699	0.0908898827954564	0.047735551789398	0.648087642538213	1.40303635866883	0.00272623394073856	0.00408968708676313	0.0127899811630507	0.0964667569547317	0.641464201266192	3.11306221303524	NA	NA	NA	NA	NA	15.0264953209206	0.297348510998176	luminal Clu+	NA	NA	NA	NA	NA	NA	NA	NA	NA	NA	NA	NA
B11T40R1M_CTGGAGCTGCGT	0.560939945365863	-14.5108460722178	683	1940	10.3092783505155	2.78350515463918	B11T40R1M	M	DM	P40	B11	fixed	acinar	0.151146360676844	0.000938229138983768	0.0259165059443335	0.343618234479582	0.953809852438415	2.51462662377838e-05	0.0305555159083348	0.000333100319755163	0.0902107372810646	0.484031505004403	0.841684015312117	NA	NA	NA	NA	NA	9.02977378620678	9.30774509406175	acinar	NA	NA	NA	NA	NA	NA	NA	NA	NA	NA	NA	NA
B11T40R1M_ACTTTCGCCATA	22.3524503922718	4.76203245595635	144	912	0.767543859649123	2.08333333333333	B11T40R1M	M	DM	P40	B11	fixed	acinar	0.480779243603328	0.0642128529042165	0.0127899811630507	0.624934185523559	1.20686361332561	0.0376366242533116	0.0423255107035886	0.0667552039255145	0.267043501092207	0.528943101533863	0.177201989053897	NA	NA	NA	NA	NA	14.432120630829	-1.00911993783731	luminal Clu+	NA	NA	NA	NA	NA	NA	NA	NA	NA	NA	NA	NA
B11T40R1M_AGCCATCCACCN	19.1984426968528	-9.66111780185001	195	1161	0.602928509905254	1.29198966408269	B11T40R1M	M	DM	P40	B11	fixed	acinar	0.621999030691263	0.0642128529042165	0.0152067866951721	0.755576692074713	1.38813383629784	0.0214915672116396	0.0501719454595419	0.000333100319755163	0.199704394901452	0.468832564595619	4.08893164697205	NA	NA	NA	NA	NA	16.3624888108251	0.375448371717624	luminal Clu+	NA	NA	NA	NA	NA	NA	NA	NA	NA	NA	NA	NA
B11T40R1M_ATAGCTTGGTGC	24.593452219118	4.08916304380697	121	966	1.24223602484472	2.5879917184265	B11T40R1M	M	DM	P40	B11	fixed	acinar	0.0080868707295433	0.00408968708676313	0.000836609804260927	0.559157721234999	1.00647057276708	0.0080868707295433	0.000280121644178295	0.00578786178102136	0.0796095481447681	0.597234230904711	0.646944624278546	NA	NA	NA	NA	NA	NA	NA	NA	NA	NA	NA	NA	NA	NA	NA	NA	NA	NA	NA	NA
B11T40R1M_GAAGGCTCCCAT	18.7328163881994	-11.3314736585343	569	983	7.52797558494405	6.71414038657172	B11T40R1M	M	DM	P40	B11	fixed	acinar	0.621999030691263	0.0642128529042165	0.218127793401716	1.00989904706063	1.66050687738934	0.0190158173208311	0.000280121644178295	0.0127899811630507	0.0830739546591897	0.565697274301912	5.39967619907328	NA	NA	NA	NA	NA	15.3922234555624	-1.58303215035742	luminal Clu+	NA	NA	NA	NA	NA	NA	NA	NA	NA	NA	NA	NA
B11T40R1M_TCAGCGAGGCAA	19.5087521202241	-9.20736873863864	501	808	2.47524752475248	4.82673267326733	B11T40R1M	M	DM	P40	B11	fixed	acinar	0.196062616428099	0.0642128529042165	0.0711065257225587	0.650196163290924	1.22002428868272	0.0080868707295433	0.000280121644178295	0.00578786178102136	0.107768167343887	0.61797715023716	3.54406830955274	NA	NA	NA	NA	NA	3.88113231032964	-18.6028614079788	luminal Clu+	NA	NA	NA	NA	NA	NA	NA	NA	NA	NA	NA	NA
B11T40R1M_TACATACGCAAC	18.1670320282768	-8.0349508868491	167	731	1.09439124487004	3.41997264021888	B11T40R1M	M	DM	P40	B11	fixed	acinar	0.311690934061699	0.0908898827954564	0.000836609804260927	0.577915096982048	1.49245570179039	0.00179173152912752	0.0123469950216026	0.00429726377263986	0.165048633379839	0.315676037937224	2.87760749503917	NA	NA	NA	NA	NA	14.8311766525862	-0.167180951794004	luminal Clu+	NA	NA	NA	NA	NA	NA	NA	NA	NA	NA	NA	NA
B11T40R1M_CTAGGCACTGGC	17.8337260315687	-7.59467559796378	159	1941	0.309119010819165	0.412158681092221	B11T40R1M	M	DM	P40	B11	fixed	acinar	0.621999030691263	0.0908898827954564	0.000836609804260927	0.899107133566685	1.6594594622741	2.51462662377838e-05	0.00408968708676313	0.0667552039255145	0.11655285493135	0.447240202889304	2.613027940817	NA	NA	NA	NA	NA	13.6850922696754	-0.305474054974656	luminal Clu+	NA	NA	NA	NA	NA	NA	NA	NA	NA	NA	NA	NA
B11T40R1M_GGCAATCTATGA	17.8661200409226	-7.69088896321504	123	729	0.411522633744856	2.74348422496571	B11T40R1M	M	DM	P40	B11	fixed	acinar	0.621999030691263	0.159555753049593	0.0291542655468491	0.860495751173277	1.52036226040444	0.0214915672116396	0.0123469950216026	0.0438327184162281	0.215915742209436	0.545416085512163	2.67397986484482	NA	NA	NA	NA	NA	14.5966695839403	-0.0645227848128155	luminal Clu+	NA	NA	NA	NA	NA	NA	NA	NA	NA	NA	NA	NA
B11T40R1M_GCAGGGAGCAGT	24.1163053938401	1.83653896782613	430	709	1.97461212976023	14.950634696756	B11T40R1M	M	DM	P40	B11	fixed	acinar	0.192000304528807	0.444555134519806	0.401629385740355	1.30952800767606	1.86685620783976	0.00987506410749395	0.0423255107035886	0.000333100319755163	0.138984693177059	0.645520931097264	0.690472854768422	NA	NA	NA	NA	NA	-0.736548261667124	-19.7271683915869	ductal Smgc+	NA	NA	NA	NA	NA	NA	NA	NA	NA	NA	NA	NA
B11T40R1M_CTGTAGACGTTT	23.3958670804573	3.56983732874644	129	1584	0.694444444444445	0.378787878787879	B11T40R1M	M	DM	P40	B11	fixed	acinar	0.196062616428099	0.0250719758938324	0.0152067866951721	0.439910700918578	1.20210362135103	0.0347344516027309	0.00408968708676313	0.00429726377263986	0.107841288636338	0.286365231160493	0.476311770796313	NA	NA	NA	NA	NA	12.9689056826976	-0.285139765884421	luminal Clu+	NA	NA	NA	NA	NA	NA	NA	NA	NA	NA	NA	NA
B11T40R1M_GTAGGCCCTGGC	18.1805656155602	-8.03273947148057	118	1461	0.136892539356605	0.958247775496236	B11T40R1M	M	DM	P40	B11	fixed	acinar	0.249024399146223	0.159555753049593	0.0711065257225587	0.759361646363822	1.74365054184289	0.00272623394073856	0.0423255107035886	0.0259165059443335	0.0999825142561131	0.413060759351518	2.87380346223118	NA	NA	NA	NA	NA	14.923893188218	0.183692812938913	luminal Clu+	NA	NA	NA	NA	NA	NA	NA	NA	NA	NA	NA	NA
B11T40R2F_CACCATTGCACC	-2.39870676616245	-14.5882176885181	819	11121	0.170847945328657	1.58259149357072	B11T40R2F	F	DM	P40	B11	fixed	acinar	0.113200961798759	0.142533513910111	0.0667552039255145	0.459464913892071	1.06283239411559	0.0190158173208311	0.00612489057131551	0.00578786178102136	0.0485544328922771	0.236703499578156	0.890231640048649	NA	NA	NA	NA	NA	12.9120863419475	4.96251862954903	luminal Clu+	NA	NA	NA	NA	NA	NA	NA	NA	NA	NA	NA	NA
B11T40R2F_AGTAGTAAAGTG	3.78987193259528	-12.2814405429907	956	9242	1.13611772343649	2.09911274615884	B11T40R2F	F	DM	P40	B11	fixed	acinar	0.113200961798759	0.0501719454595419	0.0438327184162281	0.230666603588163	0.845204420451066	0.0080868707295433	0.000280121644178295	0.00429726377263986	0.083668510302454	0.355689291303445	-0.0187762058319487	NA	NA	NA	NA	NA	5.23860694663616	6.53060808414825	acinar	NA	NA	NA	NA	NA	NA	NA	NA	NA	NA	NA	NA
B11T40R2F_CAGGTAATAGGA	12.5813040544045	-5.47153188965152	1027	4401	1.7496023630993	6.04408089070666	B11T40R2F	F	DM	P40	B11	fixed	acinar	0.0190158173208311	0.0501719454595419	0.216148774191571	0.485142718851567	0.903723428097152	0.0080868707295433	0.000938229138983768	0.00429726377263986	0.166828512594312	0.439297480102834	1.42524331757158	NA	NA	NA	NA	NA	NA	NA	NA	NA	NA	NA	NA	NA	NA	NA	NA	NA	NA	NA	NA
B11T40R2F_TACACAACAAGA	13.0465258187251	-8.05382516509257	415	4303	1.81268882175227	1.99860562398327	B11T40R2F	F	DM	P40	B11	fixed	acinar	0.480779243603328	0.466624007996174	0.094976953831674	1.15964249625615	1.80462876194946	0.0214915672116396	0.00612489057131551	0.000333100319755163	0.259775739887557	0.517535149967446	2.6572029214427	NA	NA	NA	NA	NA	14.4722126726023	-0.0644103079256135	luminal Clu+	NA	NA	NA	NA	NA	NA	NA	NA	NA	NA	NA	NA
B11T40R2F_AATCGCAAGAAT	12.9513354497419	-8.06657554328042	290	2473	0.202183582693085	2.50707642539426	B11T40R2F	F	DM	P40	B11	fixed	acinar	0.0376366242533116	0.0123469950216026	0.216148774191571	0.539018820403441	1.07272981841492	0.00272623394073856	0.00408968708676313	0.0127899811630507	0.164205881694397	0.691419295739825	2.63414027007725	NA	NA	NA	NA	NA	13.4194476634772	-1.38753892151823	luminal Clu+	NA	NA	NA	NA	NA	NA	NA	NA	NA	NA	NA	NA
B11T40R3M_AGGTGATCTGGC	-5.09492766810381	-17.1565708501323	2391	22506	0.97307384697414	3.19914689416156	B11T40R3M	M	DM	P40	B11	fixed	acinar	0.311690934061699	0.0250719758938324	0.00429726377263986	0.406517949165207	1.34362982057274	0.0554593589220221	0.0250719758938324	0.0259165059443335	0.0919579528428896	0.555366193370001	1.64106287216622	NA	NA	NA	NA	NA	13.1775132484052	17.1128884182413	acinar	NA	NA	NA	NA	NA	NA	NA	NA	NA	NA	NA	NA
B11T40R3M_GTTGCGGTTCAC	-2.96083555301579	-14.7388321312208	1531	12585	0.834326579261025	2.35200635677394	B11T40R3M	M	DM	P40	B11	fixed	acinar	0.0814835306381867	0.0159453593945192	0.00429726377263986	0.183195485531516	1.07790437184455	0.00179173152912752	0.142533513910111	0.00578786178102136	0.199854720425538	0.427941082646986	0.9132536639713	NA	NA	NA	NA	NA	12.6466821317747	6.44914677248755	luminal Clu+	NA	NA	NA	NA	NA	NA	NA	NA	NA	NA	NA	NA
B11T40R3M_TCGGGTGTCTAA	-4.17526323060008	-14.0559908623567	1623	13217	0.99114776424302	3.63168646440191	B11T40R3M	M	DM	P40	B11	fixed	acinar	0.0554593589220221	0.0123469950216026	0.0259165059443335	0.14469934463568	1.10521812966449	0.00179173152912752	0.00408968708676313	0.000836609804260927	0.22908840511711	0.378650965120288	0.474147127768314	NA	NA	NA	NA	NA	NA	NA	NA	NA	NA	NA	NA	NA	NA	NA	NA	NA	NA	NA	NA
B11T40R3M_GAGCAGTGTTGC	12.2877487846064	-5.76606447148747	796	7423	0.794826889397818	1.56271049440927	B11T40R3M	M	DM	P40	B11	fixed	acinar	0.00179173152912752	0.000280121644178295	0.271308135099691	0.361598042320076	0.863050579239091	0.00987506410749395	0.0423255107035886	0.000333100319755163	0.0767711402267515	0.60259541489054	1.47544573060147	NA	NA	NA	NA	NA	11.2509957856521	2.47689666066966	luminal Clu+	NA	NA	NA	NA	NA	NA	NA	NA	NA	NA	NA	NA
B11T40R3M_GTACGTGCCTGG	-1.48905266840878	-14.4718651898177	943	9733	1.84937840336998	2.46583787115997	B11T40R3M	M	DM	P40	B11	fixed	acinar	0.386918921737884	0.0250719758938324	0.000836609804260927	0.47459920442212	1.22397524500465	0.00272623394073856	0.00408968708676313	0.000333100319755163	0.183569159184433	0.363827817260601	0.89718539694588	NA	NA	NA	NA	NA	12.2060956786919	4.52773579043953	luminal Clu+	NA	NA	NA	NA	NA	NA	NA	NA	NA	NA	NA	NA
B11T40R3M_ATGCCGTGCCAA	12.6645219856507	-5.57486571402356	473	6554	0.106805004577357	1.17485505035093	B11T40R3M	M	DM	P40	B11	fixed	acinar	0.0347344516027309	0.10569659280011	0.50965571412678	0.857618308959594	1.42018719250597	0.0814835306381867	0.0250719758938324	0.0152067866951721	0.128891003581627	0.44374927976804	1.48608463990895	NA	NA	NA	NA	NA	NA	NA	NA	NA	NA	NA	NA	NA	NA	NA	NA	NA	NA	NA	NA
B11T40R3M_AACATATATTTA	14.4722948037393	-8.44564898291394	1057	7134	0.742921222315671	1.6260162601626	B11T40R3M	M	DM	P40	B11	fixed	acinar	0.480779243603328	0.444555134519806	0.331310511173618	1.42752631115678	2.29520943854368	0.0376366242533116	0.000280121644178295	0.00429726377263986	0.0832434526649395	0.414399567530054	3.18939722159392	NA	NA	NA	NA	NA	15.3702618356891	1.89948485533535	luminal Clu+	NA	NA	NA	NA	NA	NA	NA	NA	NA	NA	NA	NA
B11T40R3M_CACCGCCTCAGC	22.6230037062429	2.28871392600227	496	4179	0.478583393156257	1.50753768844221	B11T40R3M	M	DM	P40	B11	fixed	acinar	0.113200961798759	0.0908898827954564	0.0259165059443335	0.529776845381853	1.06164973966242	0.00272623394073856	0.0159453593945192	0.0127899811630507	0.0739316770819139	0.372432746421218	0.388982936327749	NA	NA	NA	NA	NA	11.7968448719042	-0.915157680571317	luminal Clu+	NA	NA	NA	NA	NA	NA	NA	NA	NA	NA	NA	NA
B11T40R3M_CTAACGCTCAAA	15.0027262688627	-9.25320728845286	1307	5001	0.999800039992002	4.47910417916417	B11T40R3M	M	DM	P40	B11	fixed	acinar	0.311690934061699	0.25113537430693	0.0711065257225587	0.84790586760234	1.75059392635759	0.0214915672116396	0.00408968708676313	0.00429726377263986	0.229333271324975	0.569952418767984	3.74908717061628	NA	NA	NA	NA	NA	NA	NA	NA	NA	NA	NA	NA	NA	NA	NA	NA	NA	NA	NA	NA
B11T40R3M_CGTTGGGTTTTC	19.3102905826622	-7.50965753306076	795	5487	0.546746856205577	2.16876252961545	B11T40R3M	M	DM	P40	B11	fixed	acinar	0.151146360676844	0.0908898827954564	0.0711065257225587	0.572065620480963	1.00652137120505	0.00179173152912752	0.0305555159083348	0.0438327184162281	0.184028857691848	0.528349068658036	2.28690490407677	NA	NA	NA	NA	NA	13.738290768872	1.47038499521233	luminal Clu+	NA	NA	NA	NA	NA	NA	NA	NA	NA	NA	NA	NA
B11T40R3M_CTACAGCGGGCA	22.5003718579801	3.25629728431631	288	3978	0.477626948215184	1.13122171945701	B11T40R3M	M	DM	P40	B11	fixed	acinar	0.113200961798759	0.000280121644178295	0.0127899811630507	0.417053360451514	1.15910869329916	0.00179173152912752	0.00612489057131551	0.000836609804260927	0.0631126021602704	0.434096180166067	0.324378385312802	NA	NA	NA	NA	NA	12.3528371499144	-0.0293169585514214	luminal Clu+	NA	NA	NA	NA	NA	NA	NA	NA	NA	NA	NA	NA
B11T40R3M_AGGTGTTTTAAA	23.1129304734955	3.40074354122413	368	2660	0.225563909774436	2.89473684210526	B11T40R3M	M	DM	P40	B11	fixed	acinar	0.0554593589220221	0.122573185724088	0.0291542655468491	0.47069953567763	1.11365636842203	0.0554593589220221	0.000280121644178295	0.000836609804260927	0.0452054575580412	0.310516523996128	0.434249616460421	NA	NA	NA	NA	NA	NA	NA	NA	NA	NA	NA	NA	NA	NA	NA	NA	NA	NA	NA	NA
B11T40R3M_CGCGATCGCAGC	23.3949747420568	1.98684007317354	196	2405	1.16424116424116	1.4968814968815	B11T40R3M	M	DM	P40	B11	fixed	acinar	0.480779243603328	0.00408968708676313	0.000333100319755163	0.667905936151208	1.4066330548077	0.00179173152912752	0.0501719454595419	0.000836609804260927	0.190397964501238	0.421985843558758	0.560409984566447	NA	NA	NA	NA	NA	13.4195658042535	-2.08764614648798	luminal Clu+	NA	NA	NA	NA	NA	NA	NA	NA	NA	NA	NA	NA
B11T40R3M_GAGACAGGCTGN	23.1289450408527	3.31013091721795	132	1537	0.780741704619389	1.49642160052049	B11T40R3M	M	DM	P40	B11	fixed	acinar	0.0080868707295433	0.0908898827954564	0.0711065257225587	0.275719211908063	0.706614344507059	0.0080868707295433	0.0159453593945192	0.0291542655468491	0.114612475452813	0.460118588383182	0.442788469071464	NA	NA	NA	NA	NA	NA	NA	NA	NA	NA	NA	NA	NA	NA	NA	NA	NA	NA	NA	NA
B11T90R5F_GCCCCCAAGCAA	21.3137454076423	-9.72746209899903	174	634	8.20189274447949	2.6813880126183	B11T90R5F	F	DM	P90	B11	fixed	acinar	0.621999030691263	0.0501719454595419	0.00578786178102136	0.663768126658936	1.20735123193961	0.00179173152912752	0.000280121644178295	0.047735551789398	0.175451194500783	0.443922983524316	3.1984310387292	NA	NA	NA	NA	NA	15.2442953108146	-11.7280639841403	luminal Clu+	NA	NA	NA	NA	NA	NA	NA	NA	NA	NA	NA	NA
B12T40R4F_CATCTAAGTTCC	-2.40117918228939	-15.4483454279201	1228	13375	0.882242990654206	1.74953271028037	B12T40R4F	F	DM	P40	B12	fixed	acinar	0.249024399146223	0.000938229138983768	0.000836609804260927	0.580594455855202	1.29772005168661	2.51462662377838e-05	0.0159453593945192	0.0127899811630507	0.214946085010799	0.532254559141894	1.26567813475298	NA	NA	NA	NA	NA	14.6364475756734	4.92638057692882	luminal Clu+	NA	NA	NA	NA	NA	NA	NA	NA	NA	NA	NA	NA
B12T40R4F_CTCGTCATCCAG	-2.68069636702186	-15.932769338025	1689	13382	1.46465401285309	2.15214467194739	B12T40R4F	F	DM	P40	B12	fixed	acinar	0.621999030691263	0.159555753049593	0.17253005487237	1.09362920383999	2.00187138333575	0.0347344516027309	0.00408968708676313	0.0127899811630507	0.264919952054085	0.535587165367674	1.46897924955579	NA	NA	NA	NA	NA	14.4455236777735	5.24436340959609	luminal Clu+	NA	NA	NA	NA	NA	NA	NA	NA	NA	NA	NA	NA
B12T40R4F_TAGCTCGCTTTC	-2.31010980451552	-15.5717556096938	1458	11595	3.3117723156533	2.04398447606727	B12T40R4F	F	DM	P40	B12	fixed	acinar	0.386918921737884	0.0501719454595419	0.000333100319755163	0.701835426935447	1.39281470362998	0.00987506410749395	0.000938229138983768	0.00429726377263986	0.162244153120938	0.471231066019749	1.32696910075155	NA	NA	NA	NA	NA	15.0687317732037	4.50209289592079	luminal Clu+	NA	NA	NA	NA	NA	NA	NA	NA	NA	NA	NA	NA
B12T40R4F_GAAATACTTAGA	12.9551004649785	-5.70788208706063	487	6746	0.340942780907204	0.933886747702342	B12T40R4F	F	DM	P40	B12	fixed	acinar	0.0190158173208311	0.0501719454595419	0.336172248205161	0.764616019262686	1.18174590120916	0.0080868707295433	0.00408968708676313	0.133160284060537	0.207528956416118	0.471618310260105	1.60206714814579	NA	NA	NA	NA	NA	12.2061091423584	1.51992335761327	luminal Clu+	NA	NA	NA	NA	NA	NA	NA	NA	NA	NA	NA	NA
B12T40R4F_GTAACGCTAGAG	12.9681372294204	-5.75253394935635	569	7273	0.329987625464045	1.34744947064485	B12T40R4F	F	DM	P40	B12	fixed	acinar	0.00179173152912752	0.0750876394076224	0.336172248205161	0.715222304933705	1.12350781809478	0.00179173152912752	0.000938229138983768	0.17253005487237	0.216659233753203	0.631179897006614	1.6233651729941	NA	NA	NA	NA	NA	11.8743152760127	1.60829469118499	luminal Clu+	NA	NA	NA	NA	NA	NA	NA	NA	NA	NA	NA	NA
B12T40R4F_TTTTCACCGTCT	12.7805654881574	-7.92524785601212	840	6389	2.51995617467522	1.84692440131476	B12T40R4F	F	DM	P40	B12	fixed	acinar	0.480779243603328	0.466624007996174	0.216148774191571	1.27806717313148	1.91186847908464	0.00272623394073856	0.000280121644178295	0.00578786178102136	0.153931298230488	0.564597084748837	2.52413002887625	NA	NA	NA	NA	NA	12.1468487378429	4.37625771080986	luminal Clu+	NA	NA	NA	NA	NA	NA	NA	NA	NA	NA	NA	NA
B12T40R4F_CTCGGTACACGG	24.0664669626111	4.217052933443	270	4134	0.290275761973875	0.895016932752782	B12T40R4F	F	DM	P40	B12	fixed	acinar	0.0554593589220221	0.186341291893282	0.336172248205161	0.618553396465003	1.09122035252518	0.0190158173208311	0.00612489057131551	0.0152067866951721	0.121061634928442	0.454280870890549	0.528818310148218	NA	NA	NA	NA	NA	12.6295902024014	-0.762689978985892	luminal Clu+	NA	NA	NA	NA	NA	NA	NA	NA	NA	NA	NA	NA
B12T40R4F_GATGCACTCCCN	16.445963678348	-7.14457277622326	439	3991	1.00225507391631	1.20270608869957	B12T40R4F	F	DM	P40	B12	fixed	acinar	0.311690934061699	0.000280121644178295	0.00429726377263986	0.508717080079574	1.18611254641389	0.00987506410749395	0.00612489057131551	0.00578786178102136	0.1359593436818	0.354557858976128	2.50587789353764	NA	NA	NA	NA	NA	10.8896602705722	-10.9729629940086	acinar	NA	NA	NA	NA	NA	NA	NA	NA	NA	NA	NA	NA
B12T40R4F_GACAAATTAATG	17.7237080665028	-6.49875308482502	787	3934	1.8047788510422	3.53329944077275	B12T40R4F	F	DM	P40	B12	fixed	acinar	0.249024399146223	0.0159453593945192	0.00429726377263986	0.686960029556652	1.37952683141863	0.0080868707295433	0.0501719454595419	0.00578786178102136	0.109197094643327	0.318422268430392	1.9785005860345	NA	NA	NA	NA	NA	13.7860484124134	0.814165759528362	luminal Clu+	NA	NA	NA	NA	NA	NA	NA	NA	NA	NA	NA	NA
B12T40R4F_GGAAAGAGGATA	12.599983225938	-8.27737090010295	699	2689	3.64447750092971	2.52882112309409	B12T40R4F	F	DM	P40	B12	fixed	acinar	0.196062616428099	0.0750876394076224	0.0667552039255145	0.567538443702232	1.18960456705986	0.00179173152912752	0.000938229138983768	0.000333100319755163	0.18934839817262	0.445151056708537	2.5988113897918	NA	NA	NA	NA	NA	34.1043436605101	4.88554822465927	myoepithelial	NA	NA	NA	NA	NA	NA	NA	NA	NA	NA	NA	NA
B12T40R4F_GAGCACGGCATG	23.1512210086909	3.30126793536038	285	2614	0.306044376434583	3.02218821729151	B12T40R4F	F	DM	P40	B12	fixed	acinar	0.249024399146223	0.122573185724088	0.047735551789398	0.718798531154201	1.5268361549504	0.0080868707295433	0.000280121644178295	0.000333100319755163	0.219070225774426	0.315518000514081	0.447558813181885	NA	NA	NA	NA	NA	NA	NA	NA	NA	NA	NA	NA	NA	NA	NA	NA	NA	NA	NA	NA
B12T40R4F_AATAATCGACCG	19.5799926611818	-10.4024668731285	457	2104	3.04182509505703	3.2319391634981	B12T40R4F	F	DM	P40	B12	fixed	acinar	0.621999030691263	0.000280121644178295	0.0152067866951721	0.716215491435651	1.44578055465831	0.0376366242533116	0.0159453593945192	0.000333100319755163	0.139706021990424	0.396484512400589	4.57371857463233	NA	NA	NA	NA	NA	16.5367252748088	0.286563120042189	luminal Clu+	NA	NA	NA	NA	NA	NA	NA	NA	NA	NA	NA	NA
B12T40R4F_TTGGGAACAGTT	23.3250879473508	1.25561967070888	459	1497	3.94121576486306	4.74281897127589	B12T40R4F	F	DM	P40	B12	fixed	acinar	0.621999030691263	0.0159453593945192	0.00429726377263986	0.920688842145403	1.47573148947569	0.00272623394073856	0.0159453593945192	0.00429726377263986	0.175104685672466	0.471182712637343	0.568863190339382	NA	NA	NA	NA	NA	-0.679673011688853	-16.2555030598528	luminal Clu+	NA	NA	NA	NA	NA	NA	NA	NA	NA	NA	NA	NA
B12T40R4F_TGTATACCTTAC	23.0464250505816	2.44293777302717	140	1681	0.65437239738251	1.07079119571684	B12T40R4F	F	DM	P40	B12	fixed	acinar	2.51462662377838e-05	0.00612489057131551	0.0127899811630507	0.289037842833629	0.945140097645951	2.51462662377838e-05	0.000280121644178295	0.000836609804260927	0.094914772172496	0.623407140675739	0.468031566031746	NA	NA	NA	NA	NA	11.7886567379907	-1.38875786802544	luminal Clu+	NA	NA	NA	NA	NA	NA	NA	NA	NA	NA	NA	NA
B12T40R4F_TTGGGTCAGCGC	24.8621920540895	4.76309202034524	373	1066	2.90806754221388	9.8499061913696	B12T40R4F	F	DM	P40	B12	fixed	acinar	0.0814835306381867	0.373872163898815	0.216148774191571	0.760986184764784	1.25357057403	0.0080868707295433	0.000280121644178295	0.00578786178102136	0.245402443204372	0.588671733282428	0.645069616588531	NA	NA	NA	NA	NA	-1.65598387162534	-20.4438900158749	ductal Smgc+	NA	NA	NA	NA	NA	NA	NA	NA	NA	NA	NA	NA
B12T40R4F_AACTCAGCTCTA	24.1450489257386	3.80759239851464	153	1076	5.11152416356877	2.78810408921933	B12T40R4F	F	DM	P40	B12	fixed	acinar	0.00179173152912752	0.186341291893282	0.000836609804260927	0.404928041416924	0.77612485224492	0.0080868707295433	0.0159453593945192	0.000333100319755163	0.242875358194548	0.410124553054727	0.583027900861661	NA	NA	NA	NA	NA	12.6407962121437	-1.07449546519345	luminal Clu+	NA	NA	NA	NA	NA	NA	NA	NA	NA	NA	NA	NA
B12T40R4F_GGCTGATCATGG	16.1468602346718	-8.89714688764643	701	4601	1.3910019560965	1.52140838948055	B12T40R4F	F	DM	P40	B12	fixed	acinar	0.621999030691263	0.530741517805331	0.484509713067801	1.87943571103373	2.80327478529506	2.51462662377838e-05	0.0501719454595419	0.0667552039255145	0.0933138636706066	0.459037710211785	3.73791308190864	NA	NA	NA	NA	NA	NA	NA	NA	NA	NA	NA	NA	NA	NA	NA	NA	NA	NA	NA	NA
B12T40R4F_TCATCACCGTGC	24.5034180502521	3.92539120268751	143	1175	0.595744680851064	1.53191489361702	B12T40R4F	F	DM	P40	B12	fixed	acinar	0.0190158173208311	0.0123469950216026	0.000333100319755163	0.562755984497972	1.33319773874975	0.00179173152912752	0.000938229138983768	0.0152067866951721	0.169351259172323	0.49554267180042	0.638370532580374	NA	NA	NA	NA	NA	NA	NA	NA	NA	NA	NA	NA	NA	NA	NA	NA	NA	NA	NA	NA
B12T90R6M_TGGATCGACCGC	23.7267142756029	3.27816726509951	261	704	1.84659090909091	11.2215909090909	B12T90R6M	M	DM	P90	B12	fixed	acinar	0.0347344516027309	0.0123469950216026	0.000836609804260927	0.309704306862378	0.872234126441168	0.0814835306381867	0.0250719758938324	0.00578786178102136	0.106724625305173	0.376722455933518	0.559910148549834	NA	NA	NA	NA	NA	-1.25829245690868	-20.5293025171664	ductal Smgc+	NA	NA	NA	NA	NA	NA	NA	NA	NA	NA	NA	NA
B12W40R1F_TCGTACCACATC	-4.03408360900296	-14.1609221015725	1416	14211	0.964041939342762	3.29322355921469	B12W40R1F	F	CTRL	P40	B12	fixed	acinar	2.51462662377838e-05	0.0305555159083348	0.000333100319755163	0.324470605913184	1.5098002949131	0.00179173152912752	0.0501719454595419	0.0291542655468491	0.328671414580971	0.348952751297519	0.537068450718672	-15.7506449598775	4.79228317967192	acinar	-0.0323613439256685	-1.0530508617677	12.8633101414813	5.92137635638055	luminal Clu+	NA	NA	NA	NA	NA	NA	NA	NA	NA	NA	NA	NA
B12W40R1F_GTAGTAAGCTCG	-2.80683662032392	-13.5967304225431	1116	11829	1.1159015977682	2.25716459548567	B12W40R1F	F	CTRL	P40	B12	fixed	acinar	0.00272623394073856	0.10569659280011	0.0667552039255145	0.330697746932274	1.11025426307877	0.00179173152912752	0.000280121644178295	0.0152067866951721	0.203920461166887	0.474525274799347	0.461130939381443	-15.7022977601749	4.82449472406792	acinar	-0.0399008976199817	-1.04397813146875	12.7659938002196	6.451564222963	luminal Clu+	NA	NA	NA	NA	NA	NA	NA	NA	NA	NA	NA	NA
B12W40R1F_GTTATCCGCTTT	-2.84139772886222	-14.2762671785211	976	12751	1.20774841188926	2.00768567171202	B12W40R1F	F	CTRL	P40	B12	fixed	acinar	0.00179173152912752	0.0501719454595419	0.000333100319755163	0.185303453650958	1.0771696961057	0.00987506410749395	0.0750876394076224	0.0152067866951721	0.0946942330289971	0.306014738432185	0.729151597468354	-15.3301894232859	5.18933850993165	acinar	-0.117623875221662	-0.945909287520288	12.7755492855097	5.9131015595873	luminal Clu+	NA	NA	NA	NA	NA	NA	NA	NA	NA	NA	NA	NA
B12W40R1F_GGAAAAGAGGGA	-0.756610746092439	-13.3077659069908	904	9619	1.29951138371972	2.0688221228818	B12W40R1F	F	CTRL	P40	B12	fixed	acinar	0.00987506410749395	0.000938229138983768	0.0259165059443335	0.32918332457083	1.24622208215206	2.51462662377838e-05	0.0123469950216026	0.000333100319755163	0.218918140336847	0.476046801453038	0.460991132598175	-5.84480996436983	10.101920206589	acinar	-0.590985290147423	-1.03005194786611	11.6833541126334	2.7365680460181	luminal Clu+	NA	NA	NA	NA	NA	NA	NA	NA	NA	NA	NA	NA
B12W40R1F_GTGCTACAAGTT	-2.38491075241232	-13.623687388435	1103	10651	1.50220636559947	1.77448126936438	B12W40R1F	F	CTRL	P40	B12	fixed	acinar	0.0584154886858554	0.0305555159083348	0.128891963182241	0.511387911919166	1.29933857629547	0.00272623394073856	0.000938229138983768	0.0291542655468491	0.167922964694036	0.423812316917938	0.506061742989384	-15.3142623292484	5.36519340396303	acinar	-0.147219267182055	-0.902617015845665	12.628222779916	6.17065410254218	luminal Clu+	NA	NA	NA	NA	NA	NA	NA	NA	NA	NA	NA	NA
B12W40R1F_TCGCCGGCTGTT	13.1606811461678	-5.9644368231111	534	7885	1.1287254280279	1.76284083703234	B12W40R1F	F	CTRL	P40	B12	fixed	acinar	0.00179173152912752	0.0159453593945192	0.094976953831674	0.407209138074933	1.04844818404016	0.0080868707295433	0.00408968708676313	0.047735551789398	0.219602478507508	0.541967128398728	1.75030095076852	-5.22104545765173	11.0676800846042	acinar	-0.755031772855742	-1.06650239898297	12.0144525762147	1.68181348771144	luminal Clu+	NA	NA	NA	NA	NA	NA	NA	NA	NA	NA	NA	NA
B12W40R1F_GTCCTCTATCCN	13.2957668828279	-6.02595973388257	568	7770	0.424710424710425	1.54440154440154	B12W40R1F	F	CTRL	P40	B12	fixed	acinar	0.0190158173208311	0.00408968708676313	0.094976953831674	0.528183689520688	1.19632654963283	0.00272623394073856	0.00612489057131551	0.047735551789398	0.223772051373678	0.524414812653711	1.80179210473773	-5.132316923707	11.1067461218661	acinar	-0.751151559602497	-1.08436100031196	12.0767981072753	1.6755085160418	luminal Clu+	NA	NA	NA	NA	NA	NA	NA	NA	NA	NA	NA	NA
B12W40R1F_AATTCATGAAGA	-0.698533879349384	-13.5059013626377	921	8715	0.860585197934595	1.9162363740677	B12W40R1F	F	CTRL	P40	B12	fixed	acinar	0.114558865969559	0.0423255107035886	0.0667552039255145	0.4694026324412	1.40668080723529	0.00987506410749395	0.000938229138983768	0.000333100319755163	0.0884388115466542	0.497950344165133	0.531325977242739	-5.26046928457664	10.7264811569266	acinar	-0.684616919994442	-1.08797715102984	11.6464314014718	2.83805131197381	luminal Clu+	NA	NA	NA	NA	NA	NA	NA	NA	NA	NA	NA	NA
B12W40R1F_CGGACCGCAGTT	12.9621262998093	-5.93779057266015	567	7684	0.403435710567413	1.5096304008329	B12W40R1F	F	CTRL	P40	B12	fixed	acinar	0.0080868707295433	0.000938229138983768	0.216148774191571	0.548778566039001	1.14491305519551	2.51462662377838e-05	0.00408968708676313	0.0711065257225587	0.13500955334615	0.552066602898503	1.6997052856025	-4.78035196434506	10.7978279746888	acinar	-0.638519667447299	-1.18818073160502	11.8253638917068	1.73029916369356	luminal Clu+	NA	NA	NA	NA	NA	NA	NA	NA	NA	NA	NA	NA
B12W40R1F_CTTGACGGTATT	-1.07925911721999	-14.4456538502414	1126	8426	2.1362449560883	4.03512936150012	B12W40R1F	F	CTRL	P40	B12	fixed	acinar	0.00272623394073856	0.0159453593945192	0.216148774191571	0.473794854517733	0.965686643884657	0.0190158173208311	0.000280121644178295	0.0291542655468491	0.124224891243991	0.618352627154973	0.899696054074369	-15.2928647895378	5.36873893251898	acinar	-0.148662744177692	-0.900481670797453	12.6255173443414	1.85016828503701	luminal Clu+	NA	NA	NA	NA	NA	NA	NA	NA	NA	NA	NA	NA
B12W40R1F_GCGTATTGCCGC	13.7558166785334	-5.91506229470582	598	5482	1.60525355709595	1.65997811017877	B12W40R1F	F	CTRL	P40	B12	fixed	acinar	0.113200961798759	0.0642128529042165	0.00429726377263986	0.608457929906337	1.54988576571611	0.0190158173208311	0.000280121644178295	0.000333100319755163	0.223030375246956	0.448932032534399	1.82178152340537	26.9794577906524	1.30804648464509	ductal Smgc+	-2.18432596431818	0.7215844051952	11.6233595565867	1.103445792877	luminal Clu+	NA	NA	NA	NA	NA	NA	NA	NA	NA	NA	NA	NA
B12W40R1F_ATTTCGGGGCGC	12.7524911403227	-5.62136621111177	531	5927	0.97857263371014	1.8052977897756	B12W40R1F	F	CTRL	P40	B12	fixed	acinar	0.00272623394073856	0.00612489057131551	0.0127899811630507	0.311959412744461	0.793794702604075	0.00179173152912752	0.0250719758938324	0.00578786178102136	0.110914269163836	0.618406399672377	1.52423828791349	5.11266920203315	2.37534240222448	acinar	1.29704785127035	0.243087988114195	NA	NA	NA	NA	NA	NA	NA	NA	NA	NA	NA	NA	NA	NA	NA
B12W40R1F_GAGCCGAGCCAT	22.8295978044464	3.31709705522881	289	3812	0.209863588667366	1.54774396642183	B12W40R1F	F	CTRL	P40	B12	fixed	acinar	0.0347344516027309	0.202231579819505	0.0152067866951721	0.88172877977332	1.38331202118524	0.0347344516027309	0.0123469950216026	0.0291542655468491	0.128939378425321	0.252841371748812	0.386157661354873	NA	NA	NA	NA	NA	11.3141837754275	-0.220342982159334	luminal Clu+	NA	NA	NA	NA	NA	NA	NA	NA	NA	NA	NA	NA
B12W40R1F_GAATTTTAGGTT	13.4007459293258	-5.81467576651577	1241	3938	4.52006094464195	10.8430675469782	B12W40R1F	F	CTRL	P40	B12	fixed	acinar	0.00272623394073856	0.0501719454595419	0.271308135099691	0.616622775096186	1.13879796524789	0.00987506410749395	0.000938229138983768	0.0291542655468491	0.234624865652599	0.755705773224139	1.72771035391101	34.0886578960943	0.564499844302353	ductal Smgc+	-5.93492212212339	1.93663462507655	-2.15160859037412	-22.5164229694063	ductal Smgc+	NA	NA	NA	NA	NA	NA	NA	NA	NA	NA	NA	NA
B12W40R1F_GCTGCTAAGGTA	23.9310632228324	3.29059208283644	284	2898	2.5879917184265	1.82884748102139	B12W40R1F	F	CTRL	P40	B12	fixed	acinar	0.0554593589220221	0.00408968708676313	0.000333100319755163	0.345155249182901	1.06594469589705	0.0347344516027309	0.000280121644178295	0.00578786178102136	0.144529347012896	0.579865209173205	0.595145076198193	27.547000543976	2.58991764278377	ductal Smgc+	-2.27972677422801	0.859427117700967	11.4312505542248	-0.121389656787706	luminal Clu+	NA	NA	NA	NA	NA	NA	NA	NA	NA	NA	NA	NA
B12W40R1F_TACAGAGATTAA	23.05724057191	3.16857244584412	292	3116	2.4390243902439	1.28369704749679	B12W40R1F	F	CTRL	P40	B12	fixed	acinar	0.0347344516027309	0.0423255107035886	0.000836609804260927	0.376947171980487	1.09388697232211	0.0554593589220221	0.0159453593945192	0.047735551789398	0.096149575616364	0.350139903856733	0.437185934141142	27.7588660037687	2.71553028195551	ductal Smgc+	-2.34113300178386	0.911409250324196	11.7295369303099	0.64273047346561	luminal Clu+	NA	NA	NA	NA	NA	NA	NA	NA	NA	NA	NA	NA
B12W40R1F_AGGCAACAAGTC	21.7732770743582	2.83445736207033	202	2076	0.529865125240848	1.49325626204239	B12W40R1F	F	CTRL	P40	B12	fixed	acinar	0.0554593589220221	0.0123469950216026	0.0438327184162281	0.256871624180939	1.08858082681078	0.0376366242533116	0.0250719758938324	0.00578786178102136	0.403268011335166	0.552538014883972	0.184081831996075	17.8614380348448	8.21646233448796	acinar	0.27219709571949	-0.692547855679406	12.7998731244812	-0.815045359679365	luminal Clu+	NA	NA	NA	NA	NA	NA	NA	NA	NA	NA	NA	NA
B12W40R1F_CGAGGATCAACC	25.0455567936989	4.14485791179521	129	1722	0.464576074332172	1.21951219512195	B12W40R1F	F	CTRL	P40	B12	fixed	acinar	0.0080868707295433	0.0123469950216026	0.0438327184162281	0.553949224744023	1.15973221899986	2.51462662377838e-05	0.000938229138983768	0.0152067866951721	0.034630065058932	0.514287779938727	0.748718778100477	28.6844393885061	2.05968097103485	ductal Smgc+	-2.89687726939771	1.04946358478321	11.11781208344	-1.54434881235203	luminal Clu+	NA	NA	NA	NA	NA	NA	NA	NA	NA	NA	NA	NA
B12W40R1F_CAATCATTGAAG	22.8910905182372	2.47808076433286	129	1130	1.23893805309734	1.68141592920354	B12W40R1F	F	CTRL	P40	B12	fixed	acinar	0.0347344516027309	0.0908898827954564	0.000333100319755163	0.629503491405671	1.25649657056368	0.0190158173208311	0.000938229138983768	0.00578786178102136	0.200653266130601	0.471325955932001	0.435845675834758	28.4191591392513	2.05244781653294	ductal Smgc+	-2.76168247588536	1.02614323068513	11.90432485564	-1.35384837091141	luminal Clu+	NA	NA	NA	NA	NA	NA	NA	NA	NA	NA	NA	NA
B12W40R1F_GTGAAGGGCCTA	15.8375674386726	-7.41884844868093	714	1447	5.18313752591569	13.890808569454	B12W40R1F	F	CTRL	P40	B12	fixed	acinar	0.249024399146223	0.159555753049593	0.270696388804232	1.06005486161957	1.93699093211643	0.00272623394073856	0.000938229138983768	0.0438327184162281	0.108146950963109	0.389181656265123	2.71639603892415	33.8951146473272	-0.370980523885265	ductal Smgc+	-6.06702355300477	1.94860655067449	-0.723011031939612	-20.9404532486355	ductal Smgc+	NA	NA	NA	NA	NA	NA	NA	NA	NA	NA	NA	NA
B12W40R1F_CAAATCGTCTAT	24.1043597534461	2.9860899909492	481	1132	5.21201413427562	10.9540636042403	B12W40R1F	F	CTRL	P40	B12	fixed	acinar	0.0080868707295433	0.000938229138983768	0.0259165059443335	0.509766453202844	0.972594320704596	0.0190158173208311	0.000280121644178295	0.0152067866951721	0.081008379825243	0.525934511843881	0.644530246243709	27.8160720948581	0.441005412634374	ductal Smgc+	-2.65183942134631	0.924237564954582	-2.58946506599463	-21.4705637280818	ductal Smgc+	NA	NA	NA	NA	NA	NA	NA	NA	NA	NA	NA	NA
B12W40R1F_ATGAAACGTCGC	24.5974159557002	3.04850596500476	582	1080	2.31481481481481	12.962962962963	B12W40R1F	F	CTRL	P40	B12	fixed	acinar	0.386918921737884	0.202231579819505	0.331310511173618	1.25642335842295	2.19908268656858	0.00272623394073856	0.000938229138983768	0.0667552039255145	0.19482536850031	0.366062811537534	0.708067884734772	36.3302707585086	-0.219529790748769	ductal Smgc+	-5.5991892868937	2.24682998284006	-0.628232314886952	-21.3069613224781	ductal Smgc+	NA	NA	NA	NA	NA	NA	NA	NA	NA	NA	NA	NA
B12W40R1F_AGCCATCTGAAC	23.9913037744527	3.50054882492622	441	860	4.41860465116279	11.7441860465116	B12W40R1F	F	CTRL	P40	B12	fixed	acinar	0.00179173152912752	0.00612489057131551	0.0152067866951721	0.340415029998774	0.843744196864516	0.0347344516027309	0.00612489057131551	0.00578786178102136	0.187660398185878	0.451423147391841	0.58792005104019	30.6684800476756	1.81378271164416	ductal Smgc+	-4.016558804078	1.34120422006047	-1.36462985336286	-20.6670949549369	ductal Smgc+	NA	NA	NA	NA	NA	NA	NA	NA	NA	NA	NA	NA
B12W40R1F_ACCTCATGTGAT	13.0852730237608	-3.32739399483611	437	820	12.4390243902439	7.80487804878049	B12W40R1F	F	CTRL	P40	B12	fixed	acinar	0.00987506410749395	0.0305555159083348	0.0259165059443335	0.293691906501952	0.767010068816838	0.00987506410749395	0.0159453593945192	0.000333100319755163	0.0883582216175428	0.607323064387163	0.524414971939429	13.8342741034714	-9.05351423764079	ductal Klk1+	-0.330527860264232	0.793215088615889	NA	NA	NA	NA	NA	NA	NA	NA	NA	NA	NA	NA	NA	NA	NA
B12W40R1F_AAAACCCTCCTA	25.5450977769396	4.8041476299132	374	726	3.30578512396694	14.1873278236915	B12W40R1F	F	CTRL	P40	B12	fixed	acinar	0.114558865969559	0.0750876394076224	0.0291542655468491	0.655175158421399	1.08265691084302	0.0347344516027309	0.122573185724088	0.0711065257225587	0.201310020075082	0.543959867247485	0.760302858353988	30.5042668169577	-0.0483179713200309	ductal Smgc+	-4.31475005143957	1.36019994195041	-0.293945845211474	-21.0136855057395	ductal Smgc+	NA	NA	NA	NA	NA	NA	NA	NA	NA	NA	NA	NA
B12W40R2M_AAGTGCGCATGT	-1.95451998220192	-13.3698374857404	1032	10300	0.805825242718447	1.36893203883495	B12W40R2M	M	CTRL	P40	B12	fixed	acinar	2.51462662377838e-05	0.0250719758938324	0.336172248205161	0.425921943205398	1.11763444263145	0.0190158173208311	0.0908898827954564	0.0127899811630507	0.0363432546851659	0.488028435582748	0.438307574151842	-15.1232407512796	5.56481361950958	acinar	-0.18765906683044	-0.838045610480259	12.6960589481792	5.84074865716604	luminal Clu+	NA	NA	NA	NA	NA	NA	NA	NA	NA	NA	NA	NA
B12W40R2M_AAAGGCTAACCA	24.3641335088967	3.96102122805936	203	1258	1.74880763116057	1.90779014308426	B12W40R2M	M	CTRL	P40	B12	fixed	acinar	0.0554593589220221	0.0750876394076224	0.0667552039255145	0.315948827949199	0.878091637511636	0.0190158173208311	0.000280121644178295	0.000836609804260927	0.179514263063765	0.693386426807754	0.608322579779456	28.7128437758081	2.01143864176749	ductal Smgc+	-2.92008636199902	1.0492571755907	12.5394652334716	-1.08524787612307	luminal Clu+	NA	NA	NA	NA	NA	NA	NA	NA	NA	NA	NA	NA
B13T40R5M_TGACATCTGATT	-1.18891399339152	-14.9277187185458	1020	7420	3.1266846361186	1.91374663072776	B13T40R5M	M	DM	P40	B13	fixed	acinar	0.480779243603328	0.0423255107035886	0.17253005487237	0.733865810734286	1.38537762392611	0.0554593589220221	0.00408968708676313	0.0152067866951721	0.116397313793144	0.359818328022009	1.10693405075138	NA	NA	NA	NA	NA	NA	NA	NA	NA	NA	NA	NA	NA	NA	NA	NA	NA	NA	NA	NA
B13T40R5M_CGCTATTGAAGT	19.2020861178322	-7.8750536398407	640	5662	2.43730130695867	2.06640762981279	B13T40R5M	M	DM	P40	B13	fixed	acinar	0.386918921737884	0.307010025667526	0.0291542655468491	0.929871571773855	1.5419292469264	0.0554593589220221	0.0501719454595419	0.0127899811630507	0.181467613984452	0.522468552169428	2.56518177311339	NA	NA	NA	NA	NA	14.3405139939266	1.65511843825888	luminal Clu+	NA	NA	NA	NA	NA	NA	NA	NA	NA	NA	NA	NA
B13T40R5M_GATATGTGTGAT	18.9698404678851	-8.8581250230216	631	3916	3.60061287027579	2.6046986721144	B13T40R5M	M	DM	P40	B13	fixed	acinar	0.311690934061699	0.202231579819505	0.0291542655468491	0.814154924642045	1.35427535489269	0.113200961798759	0.00612489057131551	0.0152067866951721	0.0906033552047961	0.503603929869695	3.39512089788321	NA	NA	NA	NA	NA	14.6624600851351	1.95087145736597	luminal Clu+	NA	NA	NA	NA	NA	NA	NA	NA	NA	NA	NA	NA
B13T40R5M_CATCAAAGGATA	21.0820005341644	2.69554828748562	283	3015	1.75787728026534	1.65837479270315	B13T40R5M	M	DM	P40	B13	fixed	acinar	0.249024399146223	0.0250719758938324	0.0438327184162281	0.364726202128548	0.948047803705799	0.00272623394073856	0.000280121644178295	0.0127899811630507	0.0273195145146557	0.408303105102073	0.0359507214941912	NA	NA	NA	NA	NA	12.9278202517332	-0.727441534437491	luminal Clu+	NA	NA	NA	NA	NA	NA	NA	NA	NA	NA	NA	NA
B13T40R5M_GAGAAATCTATG	18.4985487988576	-8.63232823000231	405	2670	2.20973782771536	2.50936329588015	B13T40R5M	M	DM	P40	B13	fixed	acinar	0.621999030691263	0.202231579819505	0.0711065257225587	1.08638783503144	1.87137086541139	2.51462662377838e-05	0.00612489057131551	0.0127899811630507	0.11975958146164	0.455734065930819	3.30650062287281	NA	NA	NA	NA	NA	15.1732999689605	0.803194849468801	luminal Clu+	NA	NA	NA	NA	NA	NA	NA	NA	NA	NA	NA	NA
B13T40R5M_CCCCCCCTCGCT	18.4476269456281	-10.9696711574303	921	1947	2.36260914227016	7.60143810991269	B13T40R5M	M	DM	P40	B13	fixed	acinar	0.480779243603328	0.0642128529042165	0.0711065257225587	0.671985697081461	1.09509178633128	2.51462662377838e-05	0.000280121644178295	0.0127899811630507	0.0683255446744773	0.379737712997514	5.23400058633491	NA	NA	NA	NA	NA	-5.5326024378572	-21.9985097988729	ductal Smgc+	NA	NA	NA	NA	NA	NA	NA	NA	NA	NA	NA	NA
B13T40R5M_CTCGCGGACAGA	19.3750387721882	-7.80150664346356	349	2194	2.8714676390155	1.86873290793072	B13T40R5M	M	DM	P40	B13	fixed	acinar	0.480779243603328	0.202231579819505	0.00578786178102136	0.786426105486335	1.44592900829313	0.0190158173208311	0.0159453593945192	0.000836609804260927	0.209592447713997	0.494380745096816	2.47125159242123	NA	NA	NA	NA	NA	14.5168965262073	1.19777221234044	luminal Clu+	NA	NA	NA	NA	NA	NA	NA	NA	NA	NA	NA	NA
B13T40R5M_TTCCTTATCACG	16.7052432967809	-6.08112288678794	184	1169	2.8229255774166	1.45423438836612	B13T40R5M	M	DM	P40	B13	fixed	acinar	0.386918921737884	0.25113537430693	0.133160284060537	0.983522869883603	1.83569269696547	0.0080868707295433	0.000938229138983768	0.00429726377263986	0.331397472657536	0.56338973347161	1.88171074234676	NA	NA	NA	NA	NA	13.4059289385102	-0.0999856929211664	luminal Clu+	NA	NA	NA	NA	NA	NA	NA	NA	NA	NA	NA	NA
B13T40R6F_CAGAGTCGGAAT	-6.38960919912857	-15.5017304749816	1332	17221	0.754892282678125	1.55043261134661	B13T40R6F	F	DM	P40	B13	fixed	acinar	0.249024399146223	0.373872163898815	0.413597814071341	1.05880446977206	1.50059777682962	0.00179173152912752	0.00408968708676313	0.0259165059443335	0.130398195909061	0.433598971412417	0.650952621753091	NA	NA	NA	NA	NA	NA	NA	NA	NA	NA	NA	NA	NA	NA	NA	NA	NA	NA	NA	NA
B13T40R6F_GCCCACGGACTA	-4.38796476066835	-13.6937713184896	1026	15673	0.772028328973394	1.86945702800995	B13T40R6F	F	DM	P40	B13	fixed	acinar	0.0814835306381867	0.159555753049593	0.0127899811630507	0.503517218479809	1.17512468090115	0.00987506410749395	0.00408968708676313	0.0667552039255145	0.0312097934017316	0.475392919844065	0.308225593305121	NA	NA	NA	NA	NA	NA	NA	NA	NA	NA	NA	NA	NA	NA	NA	NA	NA	NA	NA	NA
B13T40R6F_CGATTGGGAATG	-4.75965410537968	-17.0453817790874	1914	21389	0.897657674505587	3.2493337696947	B13T40R6F	F	DM	P40	B13	fixed	acinar	0.480779243603328	0.0423255107035886	0.047735551789398	0.832409256494266	1.69702949565674	0.00179173152912752	0.000280121644178295	0.094976953831674	0.122430953872995	0.602718029371959	1.70567273787112	NA	NA	NA	NA	NA	15.2108460175259	5.75192908949771	luminal Clu+	NA	NA	NA	NA	NA	NA	NA	NA	NA	NA	NA	NA
B13T40R6F_TTCAATTGCCTG	-3.96210061181563	-14.6361766517071	1533	14918	0.737364257943424	4.11583322161148	B13T40R6F	F	DM	P40	B13	fixed	acinar	0.113200961798759	0.10569659280011	0.271308135099691	0.53212777347481	1.20691782812561	0.00179173152912752	0.0423255107035886	0.00578786178102136	0.128919287747657	0.513862448524446	0.753325777111485	NA	NA	NA	NA	NA	NA	NA	NA	NA	NA	NA	NA	NA	NA	NA	NA	NA	NA	NA	NA
B13T40R6F_CCGTCCAGTACC	-3.67928890740017	-14.2051002838613	1106	14392	1.36881600889383	2.16787103946637	B13T40R6F	F	DM	P40	B13	fixed	acinar	0.113200961798759	0.299752653990714	0.216148774191571	0.722428875321213	1.24138952387447	0.0214915672116396	0.000938229138983768	0.0152067866951721	0.0412732696408737	0.383321434554602	0.606843773103642	NA	NA	NA	NA	NA	13.6837471656465	6.22445194247169	luminal Clu+	NA	NA	NA	NA	NA	NA	NA	NA	NA	NA	NA	NA
B13T40R6F_CCACAACTACAG	-2.5151400235079	-15.8418478861271	1329	12605	1.15033716779056	2.82427608092027	B13T40R6F	F	DM	P40	B13	fixed	acinar	0.480779243603328	0.000938229138983768	0.0152067866951721	0.886010944619247	1.55146828121998	0.0347344516027309	0.000938229138983768	0.0259165059443335	0.214251382145064	0.520548555065895	1.4369286199934	NA	NA	NA	NA	NA	14.6587049009002	4.2124967760914	luminal Clu+	NA	NA	NA	NA	NA	NA	NA	NA	NA	NA	NA	NA
B13T40R6F_AGCCGTAGACAA	-3.61971058201914	-14.5492743112831	1516	13360	0.958083832335329	2.4625748502994	B13T40R6F	F	DM	P40	B13	fixed	acinar	0.0814835306381867	0.0305555159083348	0.169034940250321	0.36249824305063	1.18675234394343	0.00179173152912752	0.000280121644178295	0.0152067866951721	0.0853507088480465	0.42592372580155	0.765015925454788	NA	NA	NA	NA	NA	13.0930571864501	6.02569574697941	luminal Clu+	NA	NA	NA	NA	NA	NA	NA	NA	NA	NA	NA	NA
B13T40R6F_GGACTATAAGCG	-3.03044099653576	-14.6754796673771	1468	12769	0.822304017542486	2.59221552196726	B13T40R6F	F	DM	P40	B13	fixed	acinar	0.0190158173208311	0.0305555159083348	0.413597814071341	0.567300935676905	1.12212062592518	0.0190158173208311	0.000280121644178295	0.00578786178102136	0.111733686830315	0.396943323319538	0.880415250406332	NA	NA	NA	NA	NA	11.3925368441671	12.0279163981856	acinar	NA	NA	NA	NA	NA	NA	NA	NA	NA	NA	NA	NA
B13T40R6F_ATTGAATGTACG	-0.742434349164891	-15.5782928688008	911	10102	0.742427242130271	1.27697485646407	B13T40R6F	F	DM	P40	B13	fixed	acinar	0.00272623394073856	0.238194596843322	0.336172248205161	0.699395087731157	1.25769117933298	0.0214915672116396	0.000938229138983768	0.000836609804260927	0.0689603708937614	0.428916450415801	1.40145416898801	NA	NA	NA	NA	NA	14.1602292846626	3.00594149601942	luminal Clu+	NA	NA	NA	NA	NA	NA	NA	NA	NA	NA	NA	NA
B13T40R6F_AAGCGTACCTGG	-2.59996020400526	-14.8241593003386	1163	11385	0.851998243302591	2.66139657444005	B13T40R6F	F	DM	P40	B13	fixed	acinar	0.0814835306381867	0.0159453593945192	0.128891963182241	0.295852085207255	0.985733031756099	0.0347344516027309	0.0305555159083348	0.0152067866951721	0.133386247211492	0.519203340259782	0.977113590426381	NA	NA	NA	NA	NA	12.9103601055161	5.58651362306449	luminal Clu+	NA	NA	NA	NA	NA	NA	NA	NA	NA	NA	NA	NA
B13T40R6F_GTAAATATGCCG	-1.63317317619472	-15.7985117841434	807	10897	1.94548958428926	1.47747086354042	B13T40R6F	F	DM	P40	B13	fixed	acinar	0.311690934061699	0.00612489057131551	0.000836609804260927	0.659389741355743	1.30054514410752	0.0080868707295433	0.000280121644178295	0.000836609804260927	0.169797835573263	0.485142293792234	1.47228719328233	NA	NA	NA	NA	NA	14.8115262065015	4.09592588714909	luminal Clu+	NA	NA	NA	NA	NA	NA	NA	NA	NA	NA	NA	NA
B13T40R6F_ATGCCTCGCACG	-2.64426784923199	-15.1772862213733	1248	12333	1.16759912430066	4.63796318819428	B13T40R6F	F	DM	P40	B13	fixed	acinar	0.196062616428099	0.0159453593945192	0.0438327184162281	0.349105705513634	1.00425781624178	0.00987506410749395	0.0159453593945192	0.00578786178102136	0.0696219322273209	0.602838299524791	1.12844452384171	NA	NA	NA	NA	NA	13.0185389611744	5.05706787079177	luminal Clu+	NA	NA	NA	NA	NA	NA	NA	NA	NA	NA	NA	NA
B13T40R6F_AAAGAAAGGTCA	-1.80839655464428	-13.9354455545633	1001	9658	0.859391178297784	1.35638848622903	B13T40R6F	F	DM	P40	B13	fixed	acinar	0.0190158173208311	0.0750876394076224	0.271308135099691	0.524443784252946	0.917825089630871	2.51462662377838e-05	0.0250719758938324	0.000836609804260927	0.0466970672307932	0.482523850871282	0.660649758223938	NA	NA	NA	NA	NA	12.4912715060553	4.49795330246226	luminal Clu+	NA	NA	NA	NA	NA	NA	NA	NA	NA	NA	NA	NA
B13T40R6F_GGTTCAGACCCA	-2.27424102201604	-16.0819324531908	1264	12360	0.768608414239482	2.39482200647249	B13T40R6F	F	DM	P40	B13	fixed	acinar	0.480779243603328	0.00612489057131551	0.0291542655468491	0.821916286935056	1.47419924604699	0.0190158173208311	0.00408968708676313	0.0259165059443335	0.185769475529592	0.560138451490447	1.56250914504588	NA	NA	NA	NA	NA	14.9064052050986	3.80378047466571	luminal Clu+	NA	NA	NA	NA	NA	NA	NA	NA	NA	NA	NA	NA
B13T40R6F_TATGTCGATAAT	-1.79627344674866	-15.8782847932217	740	10002	3.19936012797441	2.65946810637872	B13T40R6F	F	DM	P40	B13	fixed	acinar	0.621999030691263	0.0250719758938324	0.0994837726931112	0.842667887059295	1.60290352217684	0.0080868707295433	0.0123469950216026	0.00429726377263986	0.160948911374214	0.43253271253649	1.4977562016616	NA	NA	NA	NA	NA	14.8780542825505	3.9044844619216	luminal Clu+	NA	NA	NA	NA	NA	NA	NA	NA	NA	NA	NA	NA
B13T40R6F_AGCGTTCATCGT	-10.8922381839842	-3.28018588407769	1351	12529	0.542740841248304	2.13105595019555	B13T40R6F	F	DM	P40	B13	fixed	acinar	0.0814835306381867	0.10569659280011	0.169034940250321	0.806559880076489	1.20485709559011	0.0347344516027309	0.00612489057131551	0.0438327184162281	0.05647280778516	0.510322795081456	-1.3529868453724	NA	NA	NA	NA	NA	14.6030999828939	4.266528760307	luminal Clu+	NA	NA	NA	NA	NA	NA	NA	NA	NA	NA	NA	NA
B13T40R6F_CGAAACATGATC	11.2015195987397	-7.54342418714335	467	6560	0.213414634146341	1.69207317073171	B13T40R6F	F	DM	P40	B13	fixed	acinar	0.386918921737884	0.186341291893282	0.128891963182241	0.80634775272576	1.31626115411039	2.51462662377838e-05	0.00612489057131551	0.000836609804260927	0.0924990924083041	0.429065939304683	1.79445704597955	NA	NA	NA	NA	NA	9.88611914605473	1.39527665308258	luminal Clu+	NA	NA	NA	NA	NA	NA	NA	NA	NA	NA	NA	NA
B13T40R6F_TGTATTCGGACN	-1.15254817316212	-16.0212332526128	1157	9148	2.42675994752952	3.0061215566244	B13T40R6F	F	DM	P40	B13	fixed	acinar	0.0554593589220221	0.00612489057131551	0.00429726377263986	0.219189089754155	0.666732535000263	0.0347344516027309	0.000280121644178295	0.00429726377263986	0.0737652004757944	0.516505328770669	1.59802017011762	NA	NA	NA	NA	NA	9.67483619012576	-7.69732379054105	acinar	NA	NA	NA	NA	NA	NA	NA	NA	NA	NA	NA	NA
B13T40R6F_ATTCCGTTGAGC	11.4605494535144	-7.61878336831713	569	7908	0.61962569549823	1.73242286292362	B13T40R6F	F	DM	P40	B13	fixed	acinar	0.0814835306381867	0.00612489057131551	0.216148774191571	0.655613279375393	1.14011639485469	0.0584154886858554	0.00408968708676313	0.0438327184162281	0.189676262257813	0.518413821182335	1.92973894235174	NA	NA	NA	NA	NA	11.8792464350704	4.21365643663064	luminal Clu+	NA	NA	NA	NA	NA	NA	NA	NA	NA	NA	NA	NA
B13T40R6F_GTTTTTAAGTAC	13.6865853550555	-5.63760356535982	350	5974	0.150652828925343	1.54000669568129	B13T40R6F	F	DM	P40	B13	fixed	acinar	0.0347344516027309	0.0750876394076224	0.271308135099691	0.656617530358277	1.08903553462668	2.51462662377838e-05	0.000938229138983768	0.0711065257225587	0.0973927350341805	0.415124273910172	1.68647636063118	NA	NA	NA	NA	NA	12.3943960017779	0.811381492915625	luminal Clu+	NA	NA	NA	NA	NA	NA	NA	NA	NA	NA	NA	NA
B13T40R6F_GCAGCCGTTTTC	10.9518278582131	-7.37877393932585	514	6759	0.251516496523154	1.71623021156976	B13T40R6F	F	DM	P40	B13	fixed	acinar	0.249024399146223	0.00612489057131551	0.0438327184162281	0.39304328052118	1.19768870267942	2.51462662377838e-05	0.000938229138983768	0.047735551789398	0.186885711787985	0.439362970570976	1.63314049232297	NA	NA	NA	NA	NA	10.4549831492556	1.48845728537134	luminal Clu+	NA	NA	NA	NA	NA	NA	NA	NA	NA	NA	NA	NA
B13T40R6F_CTTCAGCAAACC	13.4743989896256	-5.70797074360134	667	7008	1.34132420091324	2.73972602739726	B13T40R6F	F	DM	P40	B13	fixed	acinar	0.0214915672116396	0.186341291893282	0.413597814071341	0.885136142944034	1.43221987656894	0.0376366242533116	0.00408968708676313	0.0291542655468491	0.258517521138635	0.396820780098313	1.69129082570226	NA	NA	NA	NA	NA	NA	NA	NA	NA	NA	NA	NA	NA	NA	NA	NA	NA	NA	NA	NA
B13T40R6F_TCGATTCAAAGN	13.0923529638089	-7.76771161398953	320	5640	0.177304964539007	0.886524822695035	B13T40R6F	F	DM	P40	B13	fixed	acinar	0.386918921737884	0.142533513910111	0.094976953831674	0.9809953908887	1.64483278485071	0.00179173152912752	0.0305555159083348	0.000836609804260927	0.116725232524293	0.268145555974482	2.54605987185283	NA	NA	NA	NA	NA	13.966435438384	-0.0460833232954676	luminal Clu+	NA	NA	NA	NA	NA	NA	NA	NA	NA	NA	NA	NA
B13T40R6F_TCACCACCGTAT	-0.657784789830232	-15.6977836273484	750	9143	0.459367822377775	1.76090998578147	B13T40R6F	F	DM	P40	B13	fixed	acinar	0.0347344516027309	0.466624007996174	0.216148774191571	0.83796267282669	1.42645081821367	0.00179173152912752	0.00408968708676313	0.00578786178102136	0.202007195418071	0.498411957386321	1.45393813673581	NA	NA	NA	NA	NA	14.3898880963153	2.55983099876612	luminal Clu+	NA	NA	NA	NA	NA	NA	NA	NA	NA	NA	NA	NA
B13T40R6F_ATTGTTAAGCCT	12.5708994773943	-5.43002197822888	263	5429	0.331552772149567	0.957819119543194	B13T40R6F	F	DM	P40	B13	fixed	acinar	0.00179173152912752	0.0305555159083348	0.271308135099691	0.510077491278346	1.22263904177062	2.51462662377838e-05	0.0123469950216026	0.0152067866951721	0.136982199070443	0.479839154394358	1.40590193032164	NA	NA	NA	NA	NA	0.88369401886176	2.29922918949066	acinar	NA	NA	NA	NA	NA	NA	NA	NA	NA	NA	NA	NA
B13T40R6F_AACTTTAGACTA	13.1117530197474	-8.02643656738346	324	4621	0.454447089374594	2.07747240856957	B13T40R6F	F	DM	P40	B13	fixed	acinar	0.113200961798759	0.0501719454595419	0.336172248205161	0.62511699322088	1.23434380040869	0.0214915672116396	0.0159453593945192	0.0127899811630507	0.25161439192408	0.547120376418931	2.66437135850968	NA	NA	NA	NA	NA	13.6943332409569	-1.44861928629633	luminal Clu+	NA	NA	NA	NA	NA	NA	NA	NA	NA	NA	NA	NA
B13T40R6F_AATCTCACGCGA	24.1509132972827	4.95506574826573	372	4918	0.46766978446523	2.27734851565677	B13T40R6F	F	DM	P40	B13	fixed	acinar	2.51462662377838e-05	0.466624007996174	0.65307307940471	1.17538542393814	1.8692812039418	0.0190158173208311	0.0159453593945192	0.000333100319755163	0.047555067863197	0.538362156961462	0.456820449172505	NA	NA	NA	NA	NA	12.5153087471034	-0.043986067139225	luminal Clu+	NA	NA	NA	NA	NA	NA	NA	NA	NA	NA	NA	NA
B13T40R6F_AAGCGATTGTAG	23.4587954665038	4.10410550087151	248	4078	0.220696419813634	1.07896027464443	B13T40R6F	F	DM	P40	B13	fixed	acinar	0.151146360676844	0.000280121644178295	0.128891963182241	0.485961590267356	1.21604744351832	0.00179173152912752	0.0501719454595419	0.000836609804260927	0.181104089174542	0.498230759735789	0.438503194791398	NA	NA	NA	NA	NA	12.8930693699223	-0.705587648994464	luminal Clu+	NA	NA	NA	NA	NA	NA	NA	NA	NA	NA	NA	NA
B13T40R6F_AGAAACTTCTAC	17.3600978529743	-8.01817828633006	486	4930	0.50709939148073	1.947261663286	B13T40R6F	F	DM	P40	B13	fixed	acinar	0.480779243603328	0.0642128529042165	0.047735551789398	1.04142234777755	1.8462292778906	0.00179173152912752	0.00612489057131551	0.00429726377263986	0.149547159874586	0.361687538321589	2.99970731106403	NA	NA	NA	NA	NA	14.2329503882071	0.635137353521274	luminal Clu+	NA	NA	NA	NA	NA	NA	NA	NA	NA	NA	NA	NA
B13T40R6F_AGTGGTAACGCG	13.6320852202058	-5.53427054323968	354	4791	0.793153830098101	1.35671049885201	B13T40R6F	F	DM	P40	B13	fixed	acinar	0.00179173152912752	0.299752653990714	0.65307307940471	1.06261618934925	1.53702618161103	0.00987506410749395	0.0159453593945192	0.0994837726931112	0.168484721503172	0.325893798493593	1.63346190265305	NA	NA	NA	NA	NA	11.8993406856329	0.440146337290881	luminal Clu+	NA	NA	NA	NA	NA	NA	NA	NA	NA	NA	NA	NA
B13T40R6F_GAGTGATAAAAC	21.998305822637	2.91008030381404	269	4084	0.832517140058766	1.12634671890304	B13T40R6F	F	DM	P40	B13	fixed	acinar	0.0190158173208311	0.000938229138983768	0.169034940250321	0.525746621692116	1.05756824322065	0.00987506410749395	0.000280121644178295	0.0152067866951721	0.137068783808024	0.445512507423776	0.231782804023258	NA	NA	NA	NA	NA	13.2492486865687	-1.54833843266253	luminal Clu+	NA	NA	NA	NA	NA	NA	NA	NA	NA	NA	NA	NA
B13T40R6F_TCTTTGGATAAA	24.0779863057772	4.58010359014761	240	4341	0.55286800276434	1.38217000691085	B13T40R6F	F	DM	P40	B13	fixed	acinar	0.151146360676844	0.0750876394076224	0.50965571412678	0.796157444573589	1.37195066222681	0.0190158173208311	0.000280121644178295	0.047735551789398	0.147201873879527	0.370467222225151	0.48998436018314	NA	NA	NA	NA	NA	12.2540525379306	-0.518738167518228	luminal Clu+	NA	NA	NA	NA	NA	NA	NA	NA	NA	NA	NA	NA
B13T40R6F_TGTGAAATGATT	23.7286354474686	4.54353515058587	330	4803	1.16593795544451	1.4366021236727	B13T40R6F	F	DM	P40	B13	fixed	acinar	0.0347344516027309	0.10569659280011	0.50965571412678	0.758815532949613	1.17790846407054	2.51462662377838e-05	0.0159453593945192	0.00578786178102136	0.119711990632884	0.434794921369196	0.430913958581985	NA	NA	NA	NA	NA	12.6425342016018	-0.350590603717742	luminal Clu+	NA	NA	NA	NA	NA	NA	NA	NA	NA	NA	NA	NA
B13T40R6F_CAGGGAACCGAA	10.7594534320254	-6.33713469761247	581	4505	0.688124306326304	1.77580466148724	B13T40R6F	F	DM	P40	B13	fixed	acinar	0.113200961798759	0.0305555159083348	0.0438327184162281	0.343132720190773	0.881330414210433	0.0080868707295433	0.000938229138983768	0.0291542655468491	0.0853069123541004	0.763507530177297	1.27713561279635	NA	NA	NA	NA	NA	10.3087480297281	0.612888437524195	luminal Clu+	NA	NA	NA	NA	NA	NA	NA	NA	NA	NA	NA	NA
B13T40R6F_CCGCAAGCATGA	18.7823221891277	-9.45256190928944	454	4674	0.706033376123235	3.31621737270004	B13T40R6F	F	DM	P40	B13	fixed	acinar	0.621999030691263	0.159555753049593	0.0994837726931112	1.16519096526639	1.86031127535278	0.0214915672116396	0.000280121644178295	0.0152067866951721	0.112193984850945	0.547823080705996	4.01789270761847	NA	NA	NA	NA	NA	16.0291045123557	0.85254422595372	luminal Clu+	NA	NA	NA	NA	NA	NA	NA	NA	NA	NA	NA	NA
B13T40R6F_CTGAGGAACCCA	16.4559851777371	-7.44122584615854	485	4625	0.194594594594595	1.85945945945946	B13T40R6F	F	DM	P40	B13	fixed	acinar	0.621999030691263	0.000280121644178295	0.000836609804260927	0.855750823515603	1.58697051483799	0.00179173152912752	0.0159453593945192	0.000836609804260927	0.10246196124442	0.390439203535835	2.69779960023478	NA	NA	NA	NA	NA	14.2577935620247	0.133812576947037	luminal Clu+	NA	NA	NA	NA	NA	NA	NA	NA	NA	NA	NA	NA
B13T40R6F_GAGGTGAAGTGC	18.9903627399325	-9.71115261643306	650	4746	0.863885377159714	2.25453013063633	B13T40R6F	F	DM	P40	B13	fixed	acinar	0.621999030691263	0.0642128529042165	0.047735551789398	0.896328207723772	1.60745273237879	0.0839840408090113	0.00612489057131551	0.0152067866951721	0.0872426146300878	0.36193507849107	4.20963208112957	NA	NA	NA	NA	NA	16.4845455232065	0.641868601960761	luminal Clu+	NA	NA	NA	NA	NA	NA	NA	NA	NA	NA	NA	NA
B13T40R6F_CCCACTTCCTGC	15.113311122286	-7.35378934898513	692	2955	1.89509306260575	6.22673434856176	B13T40R6F	F	DM	P40	B13	fixed	acinar	0.249024399146223	0.0250719758938324	0.00578786178102136	0.57168956921418	1.17847941228516	0.00987506410749395	0.00408968708676313	0.0127899811630507	0.157565644031988	0.516978032972984	2.6628240882261	NA	NA	NA	NA	NA	-6.12621933083378	-21.656888861631	ductal Smgc+	NA	NA	NA	NA	NA	NA	NA	NA	NA	NA	NA	NA
B13T40R6F_ATGAATATACGN	18.9070938631588	-9.53521697521898	619	3843	0.988810824876399	2.94041113713245	B13T40R6F	F	DM	P40	B13	fixed	acinar	0.621999030691263	0.159555753049593	0.0711065257225587	0.994460303620829	1.75819451199428	0.00987506410749395	0.00612489057131551	0.000333100319755163	0.0468501708226767	0.429010637132107	4.06310118507354	NA	NA	NA	NA	NA	16.1467853059345	0.698675906378663	luminal Clu+	NA	NA	NA	NA	NA	NA	NA	NA	NA	NA	NA	NA
B13T40R6F_GTAACGGTAGAA	14.1648531127081	-8.10055736723309	299	3082	0.648929266709929	1.62232316677482	B13T40R6F	F	DM	P40	B13	fixed	acinar	0.621999030691263	0.0159453593945192	0.0259165059443335	0.919900374401584	1.46040534603604	2.51462662377838e-05	0.000938229138983768	0.00429726377263986	0.116483224949205	0.532079595176117	2.94597143884987	NA	NA	NA	NA	NA	14.9095418422015	0.038229481385921	luminal Clu+	NA	NA	NA	NA	NA	NA	NA	NA	NA	NA	NA	NA
B13T40R6F_CCAACGCAGACN	21.8410548482211	3.10727709403121	173	2308	0.519930675909879	1.08318890814558	B13T40R6F	F	DM	P40	B13	fixed	acinar	0.196062616428099	0.0250719758938324	0.000836609804260927	0.36475693368621	1.09290880642605	0.0214915672116396	0.000280121644178295	0.000836609804260927	0.330003005549384	0.538698569709478	0.188944807126234	NA	NA	NA	NA	NA	12.8405296063518	-0.601658263095991	luminal Clu+	NA	NA	NA	NA	NA	NA	NA	NA	NA	NA	NA	NA
B13T40R6F_GATCGAGATTAG	16.5600848761985	-7.69080272785103	529	4763	1.49065714885576	1.51165231996641	B13T40R6F	F	DM	P40	B13	fixed	acinar	0.621999030691263	0.122573185724088	0.133160284060537	1.34285931678356	2.19916769692834	2.51462662377838e-05	0.0501719454595419	0.000333100319755163	0.179945867235444	0.528397475777298	2.85887726829503	NA	NA	NA	NA	NA	14.2148178150875	0.312796770437499	luminal Clu+	NA	NA	NA	NA	NA	NA	NA	NA	NA	NA	NA	NA
B13T40R6F_TACAGTGTCCTC	13.3429478610743	-8.09197673838782	520	3287	2.03833282628537	2.55552175235777	B13T40R6F	F	DM	P40	B13	fixed	acinar	0.386918921737884	0.238194596843322	0.169034940250321	0.839458630366317	1.4731248950088	0.00272623394073856	0.00408968708676313	0.00578786178102136	0.125216305107519	0.591871173054341	2.7562642436846	NA	NA	NA	NA	NA	14.2563817290909	-0.105063395014042	luminal Clu+	NA	NA	NA	NA	NA	NA	NA	NA	NA	NA	NA	NA
B13T40R6F_TGTAGAGTTATC	21.6100840468681	-9.56175129957133	644	2842	1.7945109078114	6.26319493314567	B13T40R6F	F	DM	P40	B13	fixed	acinar	0.480779243603328	0.00612489057131551	0.00429726377263986	0.621207660565784	1.11025311367419	0.0347344516027309	0.000280121644178295	0.00429726377263986	0.180643811157785	0.428997370790797	2.94970121279763	NA	NA	NA	NA	NA	15.6190915993594	-0.551545428028745	luminal Clu+	NA	NA	NA	NA	NA	NA	NA	NA	NA	NA	NA	NA
B13T40R6F_GACGAGATTGTC	21.5582108910273	-9.55496629225225	259	2417	1.77906495655772	2.35829540753	B13T40R6F	F	DM	P40	B13	fixed	acinar	0.480779243603328	0.0123469950216026	0.00429726377263986	0.695636049240173	1.27809879568987	0.00987506410749395	0.000938229138983768	0.0438327184162281	0.265950333093981	0.386024723141294	2.96896048046469	NA	NA	NA	NA	NA	15.3765135044143	-0.195629312108879	luminal Clu+	NA	NA	NA	NA	NA	NA	NA	NA	NA	NA	NA	NA
B13T40R6F_CGAGCAGGTGCA	24.7273030234616	2.23287123502363	236	2186	0.5032021957914	2.37877401646844	B13T40R6F	F	DM	P40	B13	fixed	acinar	0.386918921737884	0.0123469950216026	0.0291542655468491	0.666169502511126	1.13959122415902	0.00179173152912752	0.0123469950216026	0.00578786178102136	0.174554195354565	0.561493092890696	0.744833699473316	NA	NA	NA	NA	NA	14.2417577590663	-0.707452906505178	luminal Clu+	NA	NA	NA	NA	NA	NA	NA	NA	NA	NA	NA	NA
B13T40R6F_CACCGGTTTAGC	24.0837694392565	4.51904492392289	145	2232	1.65770609318996	1.47849462365591	B13T40R6F	F	DM	P40	B13	fixed	acinar	0.0554593589220221	0.10569659280011	0.50965571412678	0.776074029319373	1.12458555949405	0.00179173152912752	0.000938229138983768	0.000836609804260927	0.15478298425858	0.232768491165075	0.498214397717836	NA	NA	NA	NA	NA	12.4298195187466	-0.978751172701757	luminal Clu+	NA	NA	NA	NA	NA	NA	NA	NA	NA	NA	NA	NA
B13T40R6F_CTCTAGTGTGGC	23.8577281295613	3.27346789562049	150	2184	0.824175824175824	0.86996336996337	B13T40R6F	F	DM	P40	B13	fixed	acinar	0.0814835306381867	0.000280121644178295	0.00578786178102136	0.321673538517897	1.00325467858627	0.0554593589220221	0.000280121644178295	0.000333100319755163	0.0416977544264308	0.39638537852726	0.583775917669847	NA	NA	NA	NA	NA	11.8621774084318	-0.657707531827335	luminal Clu+	NA	NA	NA	NA	NA	NA	NA	NA	NA	NA	NA	NA
B13T40R6F_GTGCAGTCTTAG	13.6005463712447	-8.21767283169302	715	2887	1.73190162798753	6.51195012123311	B13T40R6F	F	DM	P40	B13	fixed	acinar	0.480779243603328	0.0159453593945192	0.0259165059443335	0.703619850184815	1.36013376278573	0.00272623394073856	0.00408968708676313	0.0259165059443335	0.115296850630171	0.410752180465585	2.87962581677606	NA	NA	NA	NA	NA	14.8191597494666	-2.04805351283161	luminal Clu+	NA	NA	NA	NA	NA	NA	NA	NA	NA	NA	NA	NA
B13T40R6F_GGGTCCACGCAA	19.116977341466	-9.71717476345681	503	3155	1.0459587955626	3.39144215530903	B13T40R6F	F	DM	P40	B13	fixed	acinar	0.621999030691263	0.00408968708676313	0.000836609804260927	0.812059500896043	1.46127487412731	0.0376366242533116	0.000280121644178295	0.000836609804260927	0.0445495044449153	0.377551414448817	4.17277218327022	NA	NA	NA	NA	NA	16.7178778221735	0.488821971596394	luminal Clu+	NA	NA	NA	NA	NA	NA	NA	NA	NA	NA	NA	NA
B13T40R6F_AAGGCTACGACG	18.0494903372309	-8.01821892657976	192	2073	0.0964785335262904	1.78485287023637	B13T40R6F	F	DM	P40	B13	fixed	acinar	0.621999030691263	0.122573185724088	0.0291542655468491	0.908736952629287	1.84427254627484	0.00272623394073856	0.000280121644178295	0.0259165059443335	0.130666031406889	0.508537828338859	2.88390283347886	NA	NA	NA	NA	NA	15.0858788626104	0.197824812949987	luminal Clu+	NA	NA	NA	NA	NA	NA	NA	NA	NA	NA	NA	NA
B13T40R6F_GCGGAGAGGGGA	22.6746346104137	1.59925182651331	825	1811	3.47874102705688	11.4301490889012	B13T40R6F	F	DM	P40	B13	fixed	acinar	0.0554593589220221	0.0123469950216026	0.00429726377263986	0.407176518109519	0.917875876814993	0.0839840408090113	0.0123469950216026	0.00578786178102136	0.223603058487214	0.514965273557714	0.426783565379455	NA	NA	NA	NA	NA	-2.31210570167556	-17.3976968505601	ductal Smgc+	NA	NA	NA	NA	NA	NA	NA	NA	NA	NA	NA	NA
B13T40R6F_TTAGTTCTATCG	24.8729979775199	4.61255629363675	243	2575	3.10679611650485	1.74757281553398	B13T40R6F	F	DM	P40	B13	fixed	acinar	0.113200961798759	0.373872163898815	0.336172248205161	0.839832196046531	1.27528211884036	2.51462662377838e-05	0.00408968708676313	0.000836609804260927	0.197409105739975	0.396980331114	0.666384149573517	NA	NA	NA	NA	NA	12.6082618799647	-0.984441296697694	luminal Clu+	NA	NA	NA	NA	NA	NA	NA	NA	NA	NA	NA	NA
B13T40R6F_GCTATGAGTAGG	16.0682492319382	-10.094541011832	1181	2746	3.31391114348143	11.6168973051712	B13T40R6F	F	DM	P40	B13	fixed	acinar	0.621999030691263	0.0908898827954564	0.270696388804232	1.06682751612588	1.75132875353383	0.00272623394073856	0.0423255107035886	0.0127899811630507	0.267550523020725	0.611434536552101	4.56143536706822	NA	NA	NA	NA	NA	18.2219878178996	-9.07404163354639	luminal Clu+	NA	NA	NA	NA	NA	NA	NA	NA	NA	NA	NA	NA
B13T40R6F_CTAATCCCAAGG	18.2260127371959	-7.80661861689997	283	1625	3.56923076923077	2.83076923076923	B13T40R6F	F	DM	P40	B13	fixed	acinar	0.480779243603328	0.00612489057131551	0.0667552039255145	0.662785996238187	1.39572326078965	0.0190158173208311	0.000938229138983768	0.000333100319755163	0.183142919422931	0.459081334570731	2.70396495819267	NA	NA	NA	NA	NA	14.1825443220236	-0.37584805705886	luminal Clu+	NA	NA	NA	NA	NA	NA	NA	NA	NA	NA	NA	NA
B13T40R6F_CGTGGTCGTTCT	-0.112470078293303	8.74198417030962	592	2054	4.08958130477118	5.16066212268744	B13T40R6F	F	DM	P40	B13	fixed	acinar	0.151146360676844	0.238194596843322	0.169034940250321	0.67560991987329	1.35638627147256	0.00179173152912752	0.00612489057131551	0.00429726377263986	0.0929125342829356	0.563759628615149	-0.861658017534959	NA	NA	NA	NA	NA	14.497796506468	-3.59086197564887	luminal Clu+	NA	NA	NA	NA	NA	NA	NA	NA	NA	NA	NA	NA
B13T40R6F_GATTGGGAATGN	18.2080952592646	-8.27287641254654	220	2300	0.565217391304348	1.47826086956522	B13T40R6F	F	DM	P40	B13	fixed	acinar	0.621999030691263	0.202231579819505	0.0994837726931112	1.04467693483585	1.98925743433737	0.00272623394073856	0.00408968708676313	0.0667552039255145	0.145638534504947	0.509296023020391	3.05780350699007	NA	NA	NA	NA	NA	15.1635006406004	0.181095266202468	luminal Clu+	NA	NA	NA	NA	NA	NA	NA	NA	NA	NA	NA	NA
B13T40R6F_GGGTGGACTAGG	13.158004260267	-8.2505418780188	530	2405	2.16216216216216	2.2037422037422	B13T40R6F	F	DM	P40	B13	fixed	acinar	0.196062616428099	0.299752653990714	0.216148774191571	0.772321653219006	1.31677456044127	0.00179173152912752	0.0123469950216026	0.0152067866951721	0.200102417467745	0.606590302782778	2.77157930132199	NA	NA	NA	NA	NA	14.7774869004092	-2.99465998863215	luminal Clu+	NA	NA	NA	NA	NA	NA	NA	NA	NA	NA	NA	NA
B13T40R6F_CAGAATTTCCGT	21.5292506146911	-9.62589823170733	377	2432	3.57730263157895	1.89144736842105	B13T40R6F	F	DM	P40	B13	fixed	acinar	0.621999030691263	0.0305555159083348	0.0667552039255145	0.897857119610229	1.40763000957997	0.0214915672116396	0.000938229138983768	0.00429726377263986	0.330091331610408	0.589995579123767	3.02924273877536	NA	NA	NA	NA	NA	15.4629953264159	-0.0557632329416866	luminal Clu+	NA	NA	NA	NA	NA	NA	NA	NA	NA	NA	NA	NA
B13T40R6F_AAACCCCTCTAA	15.8250927223426	5.91476583210855	595	1190	3.61344537815126	9.83193277310924	B13T40R6F	F	DM	P40	B13	fixed	acinar	0.0814835306381867	0.0250719758938324	0.0438327184162281	0.479386724565322	0.952745925632424	0.114558865969559	0.000280121644178295	0.00578786178102136	0.130476126451796	0.480259045267515	-0.592457602742749	NA	NA	NA	NA	NA	-2.41357139203623	-17.2153822660078	ductal Smgc+	NA	NA	NA	NA	NA	NA	NA	NA	NA	NA	NA	NA
B13T40R6F_CGTAATTGAAGT	13.2556520661832	-8.06376039394403	164	1328	2.48493975903614	2.40963855421687	B13T40R6F	F	DM	P40	B13	fixed	acinar	0.386918921737884	0.238194596843322	0.216148774191571	0.867398700294628	1.30579642072633	0.0190158173208311	0.000280121644178295	0.0152067866951721	0.166122391705648	0.51683525517713	2.72040039116351	NA	NA	NA	NA	NA	13.8556335665718	-1.29383743202535	luminal Clu+	NA	NA	NA	NA	NA	NA	NA	NA	NA	NA	NA	NA
B13T40R6F_AACGCGGGCGCT	18.6746282616932	-8.31921069252104	336	1517	1.7798286090969	7.25115359261701	B13T40R6F	F	DM	P40	B13	fixed	acinar	0.0554593589220221	0.0159453593945192	0.0152067866951721	0.588195926255076	1.31909045747715	0.0584154886858554	0.00408968708676313	0.0259165059443335	0.208322049173813	0.35854742892815	3.0094405052501	NA	NA	NA	NA	NA	NA	NA	NA	NA	NA	NA	NA	NA	NA	NA	NA	NA	NA	NA	NA
B13T40R6F_ACCAGTTGTACC	19.1840672891178	-9.71528796705436	540	1186	3.70994940978078	8.01011804384486	B13T40R6F	F	DM	P40	B13	fixed	acinar	0.621999030691263	0.000938229138983768	0.000333100319755163	0.76082900061203	1.26094835484133	0.0214915672116396	0.000280121644178295	0.0152067866951721	0.152130127732463	0.378172284879849	4.14671372669856	NA	NA	NA	NA	NA	NA	NA	NA	NA	NA	NA	NA	NA	NA	NA	NA	NA	NA	NA	NA
B13T40R6F_CGGGGATGGTTA	19.5115230318418	-10.1443616735279	606	2201	1.54475238527942	6.45161290322581	B13T40R6F	F	DM	P40	B13	fixed	acinar	0.621999030691263	0.0123469950216026	0.00578786178102136	0.747945428953308	1.46546251069499	0.00987506410749395	0.0501719454595419	0.0127899811630507	0.146054971505632	0.509935127834616	4.39982917348735	NA	NA	NA	NA	NA	16.05539018129	-0.414705760857154	luminal Clu+	NA	NA	NA	NA	NA	NA	NA	NA	NA	NA	NA	NA
B13T40R6F_GGTGCCAATGTC	19.1813501116328	-7.36404456892405	436	1387	1.65825522710887	9.37274693583273	B13T40R6F	F	DM	P40	B13	fixed	acinar	0.386918921737884	0.0123469950216026	0.000836609804260927	0.495382121216139	1.1639951413804	0.0814835306381867	0.000280121644178295	0.000333100319755163	0.0791980081481724	0.487913992018366	2.22038339628935	NA	NA	NA	NA	NA	0.772910222746502	-19.5784087078107	ductal Smgc+	NA	NA	NA	NA	NA	NA	NA	NA	NA	NA	NA	NA
B13T40R6F_GCCCATATTTTA	23.2726843988636	3.46782429958298	119	1117	2.41718889883617	2.41718889883617	B13T40R6F	F	DM	P40	B13	fixed	acinar	0.0190158173208311	0.000280121644178295	0.000333100319755163	0.205344506833071	0.672838455639644	0.00179173152912752	0.00408968708676313	0.0291542655468491	0.021069193528667	0.289080873377955	0.460222635663399	NA	NA	NA	NA	NA	NA	NA	NA	NA	NA	NA	NA	NA	NA	NA	NA	NA	NA	NA	NA
B13T40R6F_ACTGTCGAACTT	20.7861494864247	-10.166208012398	520	1035	4.05797101449275	11.4975845410628	B13T40R6F	F	DM	P40	B13	fixed	acinar	0.621999030691263	0.000280121644178295	0.00578786178102136	0.644921529723513	1.28648426680725	0.0347344516027309	0.00408968708676313	0.000333100319755163	0.122588615630432	0.488264585420075	3.82125979497233	NA	NA	NA	NA	NA	16.0776657356586	-0.777190862475278	luminal Clu+	NA	NA	NA	NA	NA	NA	NA	NA	NA	NA	NA	NA
B13T40R6F_GCTTCTAGCGGT	21.8750183830955	3.12555876935906	139	1111	0.45004500450045	0.99009900990099	B13T40R6F	F	DM	P40	B13	fixed	acinar	0.151146360676844	0.0423255107035886	0.000836609804260927	0.259432691503943	0.89181159125792	0.00272623394073856	0.00408968708676313	0.00578786178102136	0.196560519083684	0.532746759928803	0.195770324095572	NA	NA	NA	NA	NA	12.8880563735604	-0.645350631779899	luminal Clu+	NA	NA	NA	NA	NA	NA	NA	NA	NA	NA	NA	NA
B13T40R6F_GTCACGGTCCGT	12.8611851574831	-7.9191986190677	226	1321	5.45041635124905	3.17940953822861	B13T40R6F	F	DM	P40	B13	fixed	acinar	0.0190158173208311	0.0501719454595419	0.413597814071341	0.885650925516245	1.29115564382227	0.00987506410749395	0.0123469950216026	0.094976953831674	0.206949223608621	0.513519347470204	2.54620573784835	NA	NA	NA	NA	NA	13.7411107322716	-1.48989231706536	luminal Clu+	NA	NA	NA	NA	NA	NA	NA	NA	NA	NA	NA	NA
B13T40R6F_TGTTATGAAGAG	14.7546099326043	-7.77934063803584	466	969	8.04953560371517	7.84313725490196	B13T40R6F	F	DM	P40	B13	fixed	acinar	0.621999030691263	0.0123469950216026	0.00578786178102136	0.747945428953308	1.25903762539777	0.00987506410749395	0.00408968708676313	0.00429726377263986	0.0629513867940604	0.495187912845581	2.86293619926983	NA	NA	NA	NA	NA	-0.45798267169526	-16.6514923491429	luminal Clu+	NA	NA	NA	NA	NA	NA	NA	NA	NA	NA	NA	NA
B13T40R6F_GGCTAGAATTGA	14.6828155674543	-5.1086920289806	373	1108	2.16606498194946	4.42238267148014	B13T40R6F	F	DM	P40	B13	fixed	acinar	0.311690934061699	0.159555753049593	0.133160284060537	0.740980368765024	1.53627600947139	0.00179173152912752	0.000280121644178295	0.00429726377263986	0.0540379265105768	0.405281078319745	1.47974365126454	NA	NA	NA	NA	NA	12.1414098536739	-1.93738564459619	luminal Clu+	NA	NA	NA	NA	NA	NA	NA	NA	NA	NA	NA	NA
B13T40R6F_AGCGGTGAAATG	17.9840828150753	-8.0334004025181	219	1846	1.89599133261105	1.84182015167931	B13T40R6F	F	DM	P40	B13	fixed	acinar	0.621999030691263	0.0642128529042165	0.047735551789398	0.896328207723772	1.67489483950391	0.00272623394073856	0.0250719758938324	0.0438327184162281	0.1430145467735	0.575503955456138	2.90646101894796	NA	NA	NA	NA	NA	14.8806646155591	-0.06336709722872	luminal Clu+	NA	NA	NA	NA	NA	NA	NA	NA	NA	NA	NA	NA
B13T40R6F_GCGGTTTTGTCC	12.4992146774373	-7.82269566026262	273	1379	9.06453952139231	1.23277737490935	B13T40R6F	F	DM	P40	B13	fixed	acinar	0.480779243603328	0.238194596843322	0.271308135099691	1.12936317147265	1.55823923119088	0.00272623394073856	0.0159453593945192	0.0127899811630507	0.218708346832736	0.595364005122922	2.39292099507356	NA	NA	NA	NA	NA	11.7361669190187	4.16296091075854	luminal Clu+	NA	NA	NA	NA	NA	NA	NA	NA	NA	NA	NA	NA
B13T90R7F_ACCACGCAGAAT	-4.80117762534616	-14.3214927439177	1600	15594	1.15429011158138	2.13543670642555	B13T90R7F	F	DM	P90	B13	fixed	acinar	0.0080868707295433	0.142533513910111	0.047735551789398	0.283805445174793	1.3520493410076	2.51462662377838e-05	0.0750876394076224	0.0152067866951721	0.24393915450644	0.381474955471986	0.494097263467037	NA	NA	NA	NA	NA	11.8263118224368	14.827792395413	acinar	NA	NA	NA	NA	NA	NA	NA	NA	NA	NA	NA	NA
B13T90R7F_TTCACCAGCCCA	-4.91196261296529	-14.3065203709477	1273	15482	1.1432631442966	1.21431339620204	B13T90R7F	F	DM	P90	B13	fixed	acinar	0.311690934061699	0.142533513910111	0.0152067866951721	0.574851220977061	1.70902530031023	0.0080868707295433	0.000938229138983768	0.000333100319755163	0.227169447120421	0.497598608207106	0.473472259913768	NA	NA	NA	NA	NA	12.3865459207551	15.524588806412	acinar	NA	NA	NA	NA	NA	NA	NA	NA	NA	NA	NA	NA
B13T90R7F_AGGATGCATCCG	-2.72024205430478	-14.8570811603838	1006	14613	0.609046739204818	1.59447067679463	B13T90R7F	F	DM	P90	B13	fixed	acinar	0.0814835306381867	0.0750876394076224	0.271308135099691	0.504290073754183	1.12220051587522	2.51462662377838e-05	0.000938229138983768	0.000333100319755163	0.11735163485035	0.35373590159373	0.982709416335781	NA	NA	NA	NA	NA	14.429182804234	5.26778395923548	luminal Clu+	NA	NA	NA	NA	NA	NA	NA	NA	NA	NA	NA	NA
B13T90R7F_CGCCCCCGGAAC	-4.70494299680764	-14.1106029528027	1322	14301	1.04887770086008	3.51723655688413	B13T90R7F	F	DM	P90	B13	fixed	acinar	0.0347344516027309	0.00612489057131551	0.0291542655468491	0.513638856295369	1.81071666891584	0.00272623394073856	0.0750876394076224	0.0152067866951721	0.257746585910481	0.343772458906627	0.424078793106294	NA	NA	NA	NA	NA	13.5013799765919	6.21173938902747	luminal Clu+	NA	NA	NA	NA	NA	NA	NA	NA	NA	NA	NA	NA
B13T90R7F_CTTGAAGGAAAC	-5.84020220728816	-12.6634903784858	1210	12178	1.08392182624405	1.98719001478075	B13T90R7F	F	DM	P90	B13	fixed	acinar	0.0376366242533116	0.00408968708676313	0.0438327184162281	0.175901647203912	1.03342072196137	0.0347344516027309	0.0305555159083348	0.0291542655468491	0.283536817058674	0.381806099529923	-0.185237737531819	NA	NA	NA	NA	NA	NA	NA	NA	NA	NA	NA	NA	NA	NA	NA	NA	NA	NA	NA	NA
B13T90R7F_TCCGCATGGATG	-2.84393479644656	-14.1701054895007	1186	12249	0.800065311453996	1.30622907992489	B13T90R7F	F	DM	P90	B13	fixed	acinar	0.0347344516027309	0.0750876394076224	0.000836609804260927	0.383924093069439	1.33306796763199	2.51462662377838e-05	0.0305555159083348	0.000333100319755163	0.286279402331182	0.364800428942564	0.685957165979354	NA	NA	NA	NA	NA	13.2573536205248	6.1368710116664	luminal Clu+	NA	NA	NA	NA	NA	NA	NA	NA	NA	NA	NA	NA
B13T90R7F_CAGCGGCCCCTG	-4.59196863193508	-16.9253595311828	2515	19016	1.7406394615061	3.22360117795541	B13T90R7F	F	DM	P90	B13	fixed	acinar	0.621999030691263	0.202231579819505	0.270696388804232	1.15617176108161	1.99453030705685	0.00179173152912752	0.0123469950216026	0.0667552039255145	0.161083415761297	0.589995706346645	1.70306848509762	NA	NA	NA	NA	NA	NA	NA	NA	NA	NA	NA	NA	NA	NA	NA	NA	NA	NA	NA	NA
B13T90R7F_AGGCCTAGACTA	-3.86392539567388	-14.0115232267676	1252	12826	1.13831280212069	1.9881490721971	B13T90R7F	F	DM	P90	B13	fixed	acinar	0.00179173152912752	0.0501719454595419	0.00429726377263986	0.200519855283052	1.2200485028378	0.0080868707295433	0.00612489057131551	0.00578786178102136	0.201638387485314	0.256964484195385	0.499866133749431	NA	NA	NA	NA	NA	12.121506806085	14.4081580066186	acinar	NA	NA	NA	NA	NA	NA	NA	NA	NA	NA	NA	NA
B13T90R7F_GTACAGGTCATN	-5.1733744922597	-13.9111456351783	1855	13537	1.1006870059836	2.18659968973923	B13T90R7F	F	DM	P90	B13	fixed	acinar	2.51462662377838e-05	0.000280121644178295	0.0152067866951721	0.243841248230305	1.17861063747895	0.0214915672116396	0.0159453593945192	0.00578786178102136	0.11838875359853	0.416437123142545	0.289780900933261	NA	NA	NA	NA	NA	NA	NA	NA	NA	NA	NA	NA	NA	NA	NA	NA	NA	NA	NA	NA
B13T90R7F_CAGTGCACACAT	-5.4891921641733	-15.1511800351897	1940	17047	1.27881738722356	2.7746817621869	B13T90R7F	F	DM	P90	B13	fixed	acinar	0.621999030691263	0.202231579819505	0.047735551789398	0.8944887885994	1.83757099395691	0.0080868707295433	0.000280121644178295	0.0259165059443335	0.0629459048126072	0.616183777212468	0.716947049187682	NA	NA	NA	NA	NA	12.8471727042309	15.0426543636332	acinar	NA	NA	NA	NA	NA	NA	NA	NA	NA	NA	NA	NA
B13T90R7F_GTCGTGTGGACC	-3.17140441925158	-14.2391014712052	1386	12460	0.674157303370786	2.71268057784912	B13T90R7F	F	DM	P90	B13	fixed	acinar	0.0214915672116396	0.0159453593945192	0.000333100319755163	0.191525423372235	1.11078092510263	0.0584154886858554	0.186341291893282	0.0711065257225587	0.106139201600849	0.311534861861766	0.685216393507095	NA	NA	NA	NA	NA	13.0732856896432	6.08781685678407	luminal Clu+	NA	NA	NA	NA	NA	NA	NA	NA	NA	NA	NA	NA
B13T90R7F_TAGAAAATGTCA	-2.5927260378516	-14.058386131703	999	11709	1.11879750619182	2.10094798872662	B13T90R7F	F	DM	P90	B13	fixed	acinar	2.51462662377838e-05	0.00408968708676313	0.000836609804260927	0.0605986831255812	1.04911217598383	0.00179173152912752	0.0159453593945192	0.00578786178102136	0.142373708971254	0.368106835386698	0.659831028997276	NA	NA	NA	NA	NA	13.2514315599838	5.76421098910242	luminal Clu+	NA	NA	NA	NA	NA	NA	NA	NA	NA	NA	NA	NA
B13T90R7F_GCAGCGGCGTGA	18.2974408693406	-10.1778704782265	1353	14027	0.69865259855992	2.69480288015969	B13T90R7F	F	DM	P90	B13	fixed	acinar	0.621999030691263	0.25113537430693	0.17253005487237	1.16196135753669	2.01703767386458	0.0347344516027309	0.00612489057131551	0.0291542655468491	0.145412827862975	0.578158233653143	4.75735105751837	NA	NA	NA	NA	NA	15.8182458439791	3.1726517390249	luminal Clu+	NA	NA	NA	NA	NA	NA	NA	NA	NA	NA	NA	NA
B13T90R7F_GGTTTGGTATAG	-4.98654858963041	-13.9722058208973	1724	14348	1.30331753554502	3.21996097017006	B13T90R7F	F	DM	P90	B13	fixed	acinar	0.151146360676844	0.0250719758938324	0.000333100319755163	0.311627249670831	1.4581574433095	2.51462662377838e-05	0.0750876394076224	0.0127899811630507	0.307426815919088	0.47423556070731	0.336739422131035	NA	NA	NA	NA	NA	12.4965131486589	14.4246091297734	acinar	NA	NA	NA	NA	NA	NA	NA	NA	NA	NA	NA	NA
B13T90R7F_TCAACGGTCCAC	-2.2320895871302	-15.5563826371328	1662	11151	1.65007622634741	3.6678324813918	B13T90R7F	F	DM	P90	B13	fixed	acinar	0.249024399146223	0.0642128529042165	0.133160284060537	0.698078103400072	1.6383024419939	2.51462662377838e-05	0.0501719454595419	0.000333100319755163	0.198011534081634	0.395645224350838	1.3250502362513	NA	NA	NA	NA	NA	14.0236475339022	4.12922028068722	luminal Clu+	NA	NA	NA	NA	NA	NA	NA	NA	NA	NA	NA	NA
B13T90R7F_CGTGTAACAGAA	-2.00862213649148	-14.2985591834565	1037	11073	1.89650501219182	1.42689424726813	B13T90R7F	F	DM	P90	B13	fixed	acinar	0.0554593589220221	0.0250719758938324	0.047735551789398	0.239488815936878	1.27989106845745	0.00272623394073856	0.000938229138983768	0.047735551789398	0.0200023428821174	0.359399899258575	0.794683533443241	NA	NA	NA	NA	NA	12.9321191327882	5.7749186716141	luminal Clu+	NA	NA	NA	NA	NA	NA	NA	NA	NA	NA	NA	NA
B13T90R7F_GCACATCAGTAC	-3.8281915708945	-13.94335755308	1367	11619	2.57337120234099	2.33238660814184	B13T90R7F	F	DM	P90	B13	fixed	acinar	0.113200961798759	0.00408968708676313	0.047735551789398	0.24941813810534	1.25516882506905	0.0584154886858554	0.00612489057131551	0.0127899811630507	0.122582149348245	0.48853779653243	0.477137714674665	NA	NA	NA	NA	NA	12.0516887657165	14.3143571766758	acinar	NA	NA	NA	NA	NA	NA	NA	NA	NA	NA	NA	NA
B13T90R7F_CGTTGGATACCG	-4.25407939485687	-13.6888803821117	1497	12455	1.27659574468085	1.870734644721	B13T90R7F	F	DM	P90	B13	fixed	acinar	0.0814835306381867	0.25113537430693	0.0291542655468491	0.438415896810535	1.27919068679383	0.00272623394073856	0.0159453593945192	0.0259165059443335	0.0829489182003823	0.305072486266048	0.323009171393061	NA	NA	NA	NA	NA	NA	NA	NA	NA	NA	NA	NA	NA	NA	NA	NA	NA	NA	NA	NA
B13T90R7F_AGGCCGTGGGAG	-0.820686257168291	-13.5384616410719	764	9998	0.630126025205041	1.39027805561112	B13T90R7F	F	DM	P90	B13	fixed	acinar	0.0347344516027309	0.000280121644178295	0.0291542655468491	0.697263550087016	1.74493410778513	2.51462662377838e-05	0.0159453593945192	0.0711065257225587	0.0980445786868347	0.558416242704466	0.542165209432704	NA	NA	NA	NA	NA	12.096873694225	3.03748490613777	luminal Clu+	NA	NA	NA	NA	NA	NA	NA	NA	NA	NA	NA	NA
B13T90R7F_GCCCAGGTCTCT	-2.00912436580514	-15.0632722192491	1310	11058	1.51926207270754	1.70916983179598	B13T90R7F	F	DM	P90	B13	fixed	acinar	0.311690934061699	0.0250719758938324	0.270696388804232	0.769752061424826	1.79769164537314	0.00272623394073856	0.0501719454595419	0.000333100319755163	0.184523287520157	0.366902114959335	1.12058365541162	NA	NA	NA	NA	NA	13.5242167737329	5.60326165436568	luminal Clu+	NA	NA	NA	NA	NA	NA	NA	NA	NA	NA	NA	NA
B13T90R7F_GGATCCTAAGTA	-1.81442771300846	-15.9787385530453	1439	11586	4.1170378042465	2.7015363369584	B13T90R7F	F	DM	P90	B13	fixed	acinar	0.151146360676844	0.000280121644178295	0.0711065257225587	0.470286322147715	1.22905270264786	0.0190158173208311	0.0159453593945192	0.000333100319755163	0.143944938533786	0.448603159959151	1.542135265015	NA	NA	NA	NA	NA	14.5391232722675	5.33442951029203	luminal Clu+	NA	NA	NA	NA	NA	NA	NA	NA	NA	NA	NA	NA
B13T90R7F_TGAGGCATTTGC	10.6571582563638	-6.35000254670202	477	6992	0.128718535469108	1.58752860411899	B13T90R7F	F	DM	P90	B13	fixed	acinar	0.0347344516027309	0.0642128529042165	0.000836609804260927	0.430152332892945	1.38573380475419	0.00987506410749395	0.0159453593945192	0.133160284060537	0.087341814021865	0.554107275940553	1.25153287406582	NA	NA	NA	NA	NA	11.4386539051018	1.87891196137013	luminal Clu+	NA	NA	NA	NA	NA	NA	NA	NA	NA	NA	NA	NA
B13T90R7F_AACGGTATACGN	-1.73915909423236	-14.97306180439	1390	9336	0.760497000856898	2.4528706083976	B13T90R7F	F	DM	P90	B13	fixed	acinar	0.621999030691263	0.159555753049593	0.270696388804232	1.05840461995222	2.06002491592645	0.00272623394073856	0.0159453593945192	0.000836609804260927	0.246310285705179	0.444063791417985	1.09834890638554	NA	NA	NA	NA	NA	14.424469200722	4.04402434146279	luminal Clu+	NA	NA	NA	NA	NA	NA	NA	NA	NA	NA	NA	NA
B13T90R7F_CCTATAGTTCCC	17.449211972182	-10.0658413265476	1281	9319	1.67399935615409	0.955038094216118	B13T90R7F	F	DM	P90	B13	fixed	acinar	0.621999030691263	0.122573185724088	0.270696388804232	1.01596108410491	1.95126229294102	0.0190158173208311	0.000280121644178295	0.000836609804260927	0.167528299786925	0.241734475885504	4.7049318858938	NA	NA	NA	NA	NA	14.7839697613658	4.32187122230921	luminal Clu+	NA	NA	NA	NA	NA	NA	NA	NA	NA	NA	NA	NA
B13T90R7F_TGAAAGTGCACG	10.5354961479898	-6.28996789086726	595	6322	0.411262258778867	1.17051565960139	B13T90R7F	F	DM	P90	B13	fixed	acinar	0.0080868707295433	0.159555753049593	0.047735551789398	0.434990294049695	1.52070681331097	0.00272623394073856	0.000938229138983768	0.047735551789398	0.0555172879567648	0.492824358420586	1.19794384671386	NA	NA	NA	NA	NA	11.5735718050557	2.4270312867316	luminal Clu+	NA	NA	NA	NA	NA	NA	NA	NA	NA	NA	NA	NA
B13T90R7F_CATTATGCACCA	11.0397510097761	-6.30443663734134	481	6075	0.197530864197531	1.33333333333333	B13T90R7F	F	DM	P90	B13	fixed	acinar	0.0190158173208311	0.000280121644178295	0.047735551789398	0.284179709808588	1.22875755478485	0.0554593589220221	0.00408968708676313	0.0711065257225587	0.216755540322205	0.45244062232589	1.34345348936345	NA	NA	NA	NA	NA	11.737050943863	2.08378618274082	luminal Clu+	NA	NA	NA	NA	NA	NA	NA	NA	NA	NA	NA	NA
B13T90R7F_GGCTATTGCCGT	10.4984713399022	-6.27617630688688	599	6465	1.31477184841454	1.60866202629544	B13T90R7F	F	DM	P90	B13	fixed	acinar	2.51462662377838e-05	0.0908898827954564	0.00429726377263986	0.551506001613264	1.68674179535192	2.51462662377838e-05	0.00408968708676313	0.0711065257225587	0.0654094024376842	0.487735089459538	1.18232206465598	NA	NA	NA	NA	NA	11.5415028375992	2.30017846857154	luminal Clu+	NA	NA	NA	NA	NA	NA	NA	NA	NA	NA	NA	NA
B13T90R7F_TCGAGATCAGAG	15.4902725845499	-7.6706701813717	740	5401	1.12942047768932	1.57378263284577	B13T90R7F	F	DM	P90	B13	fixed	acinar	0.621999030691263	0.444555134519806	0.331310511173618	1.49129961881451	2.17725543978087	0.00179173152912752	0.0159453593945192	0.0152067866951721	0.125914277525069	0.547934961410578	2.86855433420581	NA	NA	NA	NA	NA	15.5010660784626	1.59991699274354	luminal Clu+	NA	NA	NA	NA	NA	NA	NA	NA	NA	NA	NA	NA
B13T90R7F_CGAAGCGACCTA	14.5397140827372	-4.90984586132943	800	5916	0.354969574036511	1.3184584178499	B13T90R7F	F	DM	P90	B13	fixed	acinar	0.150432955526979	0.000280121644178295	0.000333100319755163	0.229227885703884	0.914266295157433	0.0190158173208311	0.000938229138983768	0.0259165059443335	0.0764733773790719	0.584060763417986	1.37474620641086	NA	NA	NA	NA	NA	8.57547752345626	-1.52074762768774	acinar	NA	NA	NA	NA	NA	NA	NA	NA	NA	NA	NA	NA
B13T90R7F_CACTAAGTATCG	21.8183895765295	3.95095528991149	430	4378	0.114207400639561	1.64458656920969	B13T90R7F	F	DM	P90	B13	fixed	acinar	0.151146360676844	0.0642128529042165	0.0711065257225587	0.617177751610112	1.52178315095175	0.0190158173208311	0.00408968708676313	0.00429726377263986	0.305816399094266	0.459306037578797	0.143350390179739	NA	NA	NA	NA	NA	11.3261714393375	0.102123139162256	luminal Clu+	NA	NA	NA	NA	NA	NA	NA	NA	NA	NA	NA	NA
B13T90R7F_TAGGGTTGTTAC	14.8085383370154	-8.50173231280374	905	6395	3.36200156372166	3.28381548084441	B13T90R7F	F	DM	P90	B13	fixed	acinar	0.0814835306381867	0.0908898827954564	0.00578786178102136	0.727205627621677	1.58744172622335	0.0190158173208311	0.0159453593945192	0.00578786178102136	0.154621789151862	0.474944303258706	3.28424377159712	NA	NA	NA	NA	NA	NA	NA	NA	NA	NA	NA	NA	NA	NA	NA	NA	NA	NA	NA	NA
B13T90R7F_AAAGGCGAAAAG	21.2564727837293	3.44571962965058	418	3975	0.855345911949685	0.981132075471698	B13T90R7F	F	DM	P90	B13	fixed	acinar	0.0080868707295433	0.0123469950216026	0.0152067866951721	0.167888917244633	1.3121482923401	0.0190158173208311	0.0123469950216026	0.000333100319755163	0.290069487293966	0.354675127345604	0.0510575878208893	NA	NA	NA	NA	NA	10.5586975323923	1.92954018185406	luminal Clu+	NA	NA	NA	NA	NA	NA	NA	NA	NA	NA	NA	NA
B13T90R7F_AGTGGTCCATTG	15.8813734346054	-6.29887834468885	396	5551	0.216177265357593	1.24301927580616	B13T90R7F	F	DM	P90	B13	fixed	acinar	0.386918921737884	0.37093020399499	0.17253005487237	1.07817243736357	1.90899351482094	2.51462662377838e-05	0.0250719758938324	0.00429726377263986	0.249936324460722	0.448756956019123	2.06212140131086	NA	NA	NA	NA	NA	12.5034647399127	3.00974311084254	luminal Clu+	NA	NA	NA	NA	NA	NA	NA	NA	NA	NA	NA	NA
B13T90R7F_CCGACTAATAAA	23.9201355176778	3.30694451841592	476	3771	0.371254309201803	2.04189870060992	B13T90R7F	F	DM	P90	B13	fixed	acinar	0.480779243603328	0.25113537430693	0.0711065257225587	0.914937744713167	1.79792589054992	0.0080868707295433	0.00408968708676313	0.00429726377263986	0.232382491579641	0.503331932395884	0.59205310350532	NA	NA	NA	NA	NA	12.7378192191389	-0.2593629670596	luminal Clu+	NA	NA	NA	NA	NA	NA	NA	NA	NA	NA	NA	NA
B13T90R7F_ATTACCCTTAGG	11.1673660796785	-7.178715728399	610	5424	4.0929203539823	1.58554572271386	B13T90R7F	F	DM	P90	B13	fixed	acinar	0.311690934061699	0.0123469950216026	0.0711065257225587	0.630400610565358	1.56251791734448	0.00179173152912752	0.0250719758938324	0.047735551789398	0.200909548015498	0.627184398144006	1.65600981265081	NA	NA	NA	NA	NA	NA	NA	NA	NA	NA	NA	NA	NA	NA	NA	NA	NA	NA	NA	NA
B13T90R7F_ACGTTCTATCGT	21.8343715688204	3.23093711667288	379	3538	1.49802148106275	2.06331260599209	B13T90R7F	F	DM	P90	B13	fixed	acinar	0.113200961798759	0.00408968708676313	0.0291542655468491	0.368208782668499	1.05217777021401	0.0190158173208311	0.00408968708676313	0.00578786178102136	0.133055347745899	0.451722436835449	0.182356089409939	NA	NA	NA	NA	NA	11.3897856234594	0.643627798227686	luminal Clu+	NA	NA	NA	NA	NA	NA	NA	NA	NA	NA	NA	NA
B13T90R7F_AGTACAGGTCAT	21.5235912447078	4.44405159601369	660	4103	0.560565439922008	1.65732390933463	B13T90R7F	F	DM	P90	B13	fixed	acinar	0.151146360676844	0.0908898827954564	0.047735551789398	0.441715180810093	1.39188984474623	0.00179173152912752	0.00408968708676313	0.000333100319755163	0.207311799906352	0.302777031194275	0.0553455441859398	NA	NA	NA	NA	NA	10.1200171801784	1.68894843916265	luminal Clu+	NA	NA	NA	NA	NA	NA	NA	NA	NA	NA	NA	NA
B13T90R7F_TCATCGCAAGCN	21.788314671629	3.11215712786147	336	2791	0.680759584378359	1.43317807237549	B13T90R7F	F	DM	P90	B13	fixed	acinar	0.249024399146223	0.0908898827954564	0.218127793401716	0.711188550557246	1.7433644898806	0.00179173152912752	0.0642128529042165	0.0152067866951721	0.105267758524556	0.347106404438655	0.176985152403246	NA	NA	NA	NA	NA	11.0886456346979	0.753979784074062	luminal Clu+	NA	NA	NA	NA	NA	NA	NA	NA	NA	NA	NA	NA
B13T90R7F_CTCGTCATCGCT	16.6822473386862	-7.4957213779221	453	3967	0.327703554323166	2.117469120242	B13T90R7F	F	DM	P90	B13	fixed	acinar	0.621999030691263	0.202231579819505	0.401629385740355	1.3818109789532	2.38887951931737	2.51462662377838e-05	0.000938229138983768	0.00429726377263986	0.117047338458403	0.606736228286137	2.7100750459291	NA	NA	NA	NA	NA	14.2593594307069	0.43697262481869	luminal Clu+	NA	NA	NA	NA	NA	NA	NA	NA	NA	NA	NA	NA
B13T90R7F_TTCAAGATATTT	24.106639021561	2.9258483695348	397	2692	1.3001485884101	4.08618127786033	B13T90R7F	F	DM	P90	B13	fixed	acinar	0.151146360676844	0.0423255107035886	0.133160284060537	0.73971145752909	1.69592387782292	0.0554593589220221	0.00408968708676313	0.0259165059443335	0.134493838856122	0.396976098544905	0.648505248614111	NA	NA	NA	NA	NA	12.1273168180761	-1.45119748621547	luminal Clu+	NA	NA	NA	NA	NA	NA	NA	NA	NA	NA	NA	NA
B13T90R7F_CTAGATCACAAG	18.3493821233323	-8.74115675177374	570	3083	0.810898475510866	4.89782679208563	B13T90R7F	F	DM	P90	B13	fixed	acinar	0.621999030691263	0.307010025667526	0.270696388804232	1.30535360686937	2.27100389636434	0.00272623394073856	0.000280121644178295	0.0667552039255145	0.17602798756573	0.490081354944277	3.43807075537667	NA	NA	NA	NA	NA	15.4754473996095	-0.00288671614835542	luminal Clu+	NA	NA	NA	NA	NA	NA	NA	NA	NA	NA	NA	NA
B13T90R7F_GAGACGCTTTCT	21.7746323649911	2.76905026089354	233	2399	0.750312630262609	1.62567736556899	B13T90R7F	F	DM	P90	B13	fixed	acinar	0.0190158173208311	0.0250719758938324	0.00429726377263986	0.099501795743913	1.00739710487228	0.0376366242533116	0.0250719758938324	0.00578786178102136	0.297569580791931	0.537954894417645	0.18672839038394	NA	NA	NA	NA	NA	10.1969582959775	0.597920316124755	luminal Clu+	NA	NA	NA	NA	NA	NA	NA	NA	NA	NA	NA	NA
B13T90R7F_ACTGCGACTTTA	21.4197419244788	3.67530516140191	451	2984	1.07238605898123	3.51876675603217	B13T90R7F	F	DM	P90	B13	fixed	acinar	0.151146360676844	0.0423255107035886	0.0994837726931112	0.611550696774487	1.73577130153192	0.00272623394073856	0.159555753049593	0.00578786178102136	0.147579542505504	0.426516362933762	0.0766406387748917	NA	NA	NA	NA	NA	11.1178559071043	-0.182076521233702	luminal Clu+	NA	NA	NA	NA	NA	NA	NA	NA	NA	NA	NA	NA
B13T90R7F_TCAATCGGAGTC	-2.11956735300386	-15.8448215141005	573	2724	1.39500734214391	1.79882525697504	B13T90R7F	F	DM	P90	B13	fixed	acinar	0.480779243603328	0.000280121644178295	0.133160284060537	0.849984309968605	1.63862881026142	0.0190158173208311	0.00408968708676313	0.0127899811630507	0.0975428727801516	0.618192137501308	1.46232993173777	NA	NA	NA	NA	NA	14.826061415136	4.85335276515468	luminal Clu+	NA	NA	NA	NA	NA	NA	NA	NA	NA	NA	NA	NA
B13T90R7F_CGTTCTCCTCGT	22.6981536744626	3.06941627136074	181	2007	0.697558545092177	1.39511709018435	B13T90R7F	F	DM	P90	B13	fixed	acinar	0.0190158173208311	0.122573185724088	0.00429726377263986	0.675893924944708	1.46167968113708	0.0814835306381867	0.00408968708676313	0.000836609804260927	0.265772744741101	0.374901251628192	0.37313957063404	NA	NA	NA	NA	NA	11.375351350907	-0.367562546111698	luminal Clu+	NA	NA	NA	NA	NA	NA	NA	NA	NA	NA	NA	NA
B13T90R7F_ATCGTAAGGTTC	21.923671371883	3.04669607804668	230	2391	2.8021748222501	1.58929318276872	B13T90R7F	F	DM	P90	B13	fixed	acinar	0.196062616428099	0.0123469950216026	0.0152067866951721	0.480836202913253	1.42336113881884	0.0214915672116396	0.00408968708676313	0.0127899811630507	0.153368162053855	0.655238984702606	0.209796617213716	NA	NA	NA	NA	NA	12.9225230232799	-0.290854450633784	luminal Clu+	NA	NA	NA	NA	NA	NA	NA	NA	NA	NA	NA	NA
B13T90R7F_TGGGTTCTGCCT	17.2957084984496	-7.73849424315499	379	3322	0.391330523780855	1.56532209512342	B13T90R7F	F	DM	P90	B13	fixed	acinar	0.621999030691263	0.444555134519806	0.484509713067801	1.58813640059746	2.59905538660952	0.0190158173208311	0.00612489057131551	0.0259165059443335	0.141229737353834	0.4710135988089	2.79631898882512	NA	NA	NA	NA	NA	14.3858762236313	0.535642597674052	luminal Clu+	NA	NA	NA	NA	NA	NA	NA	NA	NA	NA	NA	NA
B13T90R7F_GGCTTTCGGCCN	21.8334566460747	3.16857977311733	278	1880	0.638297872340425	2.07446808510638	B13T90R7F	F	DM	P90	B13	fixed	acinar	0.311690934061699	0.0642128529042165	0.0291542655468491	0.560110046613279	1.46368733993987	0.00987506410749395	0.0123469950216026	0.000836609804260927	0.275571579982923	0.521999161880074	0.184758633737952	NA	NA	NA	NA	NA	12.7236377671233	-0.3796147395783	luminal Clu+	NA	NA	NA	NA	NA	NA	NA	NA	NA	NA	NA	NA
B13T90R7F_ACCTAATCAGTA	22.571232306625	3.88571941719943	156	1941	2.93663060278207	1.33951571354972	B13T90R7F	F	DM	P90	B13	fixed	acinar	0.0814835306381867	0.0423255107035886	0.0994837726931112	0.688281387566259	1.72420594043858	0.00179173152912752	0.0250719758938324	0.0152067866951721	0.145416783029782	0.471311389754316	0.29899480815273	NA	NA	NA	NA	NA	14.8376813239103	0.322766223362572	luminal Clu+	NA	NA	NA	NA	NA	NA	NA	NA	NA	NA	NA	NA
B13T90R7F_AACTCTGTCCGA	20.6317844179354	-9.10937672470513	817	2215	1.67042889390519	5.28216704288939	B13T90R7F	F	DM	P90	B13	fixed	acinar	0.621999030691263	0.0250719758938324	0.133160284060537	0.860881688523117	1.09210226865618	0.00272623394073856	0.00612489057131551	0.0152067866951721	0.212014230839062	0.344505333989915	3.0496838443811	NA	NA	NA	NA	NA	15.4404701233565	-10.9682289287022	luminal Clu+	NA	NA	NA	NA	NA	NA	NA	NA	NA	NA	NA	NA
B13T90R7F_TCTCTATAGGAA	20.5905218147557	3.6403557132509	327	2465	2.96146044624747	2.02839756592292	B13T90R7F	F	DM	P90	B13	fixed	acinar	0.00987506410749395	0.00408968708676313	0.047735551789398	0.141801910198017	0.811647646365553	0.0214915672116396	0.000938229138983768	0.000333100319755163	0.0964131761647758	0.679504820244596	-0.0810940715784966	NA	NA	NA	NA	NA	2.87727918504217	-0.706346860116328	acinar	NA	NA	NA	NA	NA	NA	NA	NA	NA	NA	NA	NA
B13T90R7F_TCATATATCCAT	21.8865078581483	3.11273410951566	274	1716	3.26340326340326	2.0979020979021	B13T90R7F	F	DM	P90	B13	fixed	acinar	0.113200961798759	0.00612489057131551	0.0152067866951721	0.233579041535164	1.32606413132226	0.0376366242533116	0.0250719758938324	0.0127899811630507	0.157875075145347	0.609368469624062	0.198851489322735	NA	NA	NA	NA	NA	12.9128469012698	-0.185267534923761	luminal Clu+	NA	NA	NA	NA	NA	NA	NA	NA	NA	NA	NA	NA
B13T90R7F_GCCCATACAGAA	20.2198253733447	7.56530675818444	356	1824	0.767543859649123	2.41228070175439	B13T90R7F	F	DM	P90	B13	fixed	acinar	0.150432955526979	0.0908898827954564	0.0438327184162281	0.465798730929792	0.991072891643262	0.00179173152912752	0.000280121644178295	0.000836609804260927	0.0732601262227418	0.629589651941046	-0.433023253324549	NA	NA	NA	NA	NA	-4.91533132966551	1.36384460969485	acinar	NA	NA	NA	NA	NA	NA	NA	NA	NA	NA	NA	NA
B14T40R7F_GCTTAAGCTTGC	-6.29780454260379	-15.677136782556	1353	18104	0.718073353954927	1.80623066725586	B14T40R7F	F	DM	P40	B14	fixed	acinar	0.196062616428099	0.0750876394076224	0.271308135099691	0.594987288380155	1.18625298686522	2.51462662377838e-05	0.0423255107035886	0.000333100319755163	0.31026581831258	0.537115888909437	0.730135578793354	NA	NA	NA	NA	NA	12.1917282567239	15.0594854843353	acinar	NA	NA	NA	NA	NA	NA	NA	NA	NA	NA	NA	NA
B14T40R7F_CCCTGGGTGACC	-4.88269718464233	-17.057611393356	2080	21893	1.59868451103092	2.53505686749189	B14T40R7F	F	DM	P40	B14	fixed	acinar	0.480779243603328	0.0123469950216026	0.0152067866951721	0.691594853378998	1.55914781432535	0.0080868707295433	0.00408968708676313	0.0667552039255145	0.127756147743785	0.562439216067	1.67452928669707	NA	NA	NA	NA	NA	15.2324699049784	5.96876831865456	luminal Clu+	NA	NA	NA	NA	NA	NA	NA	NA	NA	NA	NA	NA
B14T40R7F_CAACCGTTGGCC	-1.85023868049773	-14.6958290204585	1366	11191	1.24206952015012	3.58323652935394	B14T40R7F	F	DM	P40	B14	fixed	acinar	0.00179173152912752	0.0501719454595419	0.0259165059443335	0.30865471362159	1.20117586224247	0.00272623394073856	0.0159453593945192	0.00578786178102136	0.0907917848799316	0.502976678388818	0.971202855335192	NA	NA	NA	NA	NA	NA	NA	NA	NA	NA	NA	NA	NA	NA	NA	NA	NA	NA	NA	NA
B14T40R7F_ATCCTCTATTCG	-1.52385312719935	-14.2317617620932	967	10311	0.969838037047813	1.0183299389002	B14T40R7F	F	DM	P40	B14	fixed	acinar	0.0214915672116396	0.299752653990714	0.413597814071341	0.814660417344793	1.42929898823752	0.00179173152912752	0.0123469950216026	0.000333100319755163	0.0773390354333159	0.391293186188622	0.795401552536646	NA	NA	NA	NA	NA	NA	NA	NA	NA	NA	NA	NA	NA	NA	NA	NA	NA	NA	NA	NA
B14T40R7F_TTTGCGAACCTA	13.6429330043892	-6.03473512836838	684	7387	0.460268038445918	2.07120617300663	B14T40R7F	F	DM	P40	B14	fixed	acinar	0.0190158173208311	0.0501719454595419	0.271308135099691	0.658446557672546	1.26294478366865	0.00987506410749395	0.0159453593945192	0.0994837726931112	0.198582279374798	0.644028447167746	1.8616809893692	NA	NA	NA	NA	NA	12.771772948331	0.844973789241734	luminal Clu+	NA	NA	NA	NA	NA	NA	NA	NA	NA	NA	NA	NA
B14T40R7F_AAATACGGCGGC	13.2273725120789	-4.5779083559171	519	5376	1.06026785714286	1.22767857142857	B14T40R7F	F	DM	P40	B14	fixed	acinar	0.00272623394073856	0.0305555159083348	0.271308135099691	0.443257200621652	0.823545882171389	0.0080868707295433	0.000938229138983768	0.047735551789398	0.243221525477122	0.439592721708859	1.13850069712967	NA	NA	NA	NA	NA	2.15107313594749	4.21051175288439	acinar	NA	NA	NA	NA	NA	NA	NA	NA	NA	NA	NA	NA
B14T40R7F_ACCGTACTTACC	13.2783836006578	-4.61069659543766	543	4683	2.69058295964126	1.60153747597694	B14T40R7F	F	DM	P40	B14	fixed	acinar	0.0190158173208311	0.10569659280011	0.50965571412678	0.763327943672782	1.16628398799007	0.0190158173208311	0.000280121644178295	0.0994837726931112	0.113085028951908	0.528132975435735	1.16009031264124	NA	NA	NA	NA	NA	NA	NA	NA	NA	NA	NA	NA	NA	NA	NA	NA	NA	NA	NA	NA
B14T40R7F_GAACCGCTCGTG	23.9957439469501	3.77707888836356	188	2235	0.492170022371365	1.0738255033557	B14T40R7F	F	DM	P40	B14	fixed	acinar	0.196062616428099	0.000938229138983768	0.000333100319755163	0.416385294432528	0.985461483568153	0.0080868707295433	0.000280121644178295	0.00429726377263986	0.102533775287567	0.569602992295935	0.561783808638781	NA	NA	NA	NA	NA	13.2636414252835	-0.835906137450766	luminal Clu+	NA	NA	NA	NA	NA	NA	NA	NA	NA	NA	NA	NA
B14T40R7F_CGTGGGCCAGGG	24.0969801914755	3.99358191042095	193	2611	0.0382995021064726	0.919188050555343	B14T40R7F	F	DM	P40	B14	fixed	acinar	0.00179173152912752	0.0501719454595419	0.169034940250321	0.45511401652894	0.956141868137524	0.0347344516027309	0.000280121644178295	0.0291542655468491	0.18994560962832	0.502287352322876	0.557295677039065	NA	NA	NA	NA	NA	12.8723504800806	-0.754946068218601	luminal Clu+	NA	NA	NA	NA	NA	NA	NA	NA	NA	NA	NA	NA
B14T40R7F_GGGGTTATCCGG	24.7481161113231	5.73320669904809	653	1039	4.52358036573629	8.2771896053898	B14T40R7F	F	DM	P40	B14	fixed	acinar	0.0814835306381867	0.238194596843322	0.169034940250321	0.565501999082263	1.02466889195768	0.0080868707295433	0.00408968708676313	0.0438327184162281	0.0731177770312191	0.393588901392062	0.427539183714746	NA	NA	NA	NA	NA	1.77881577076525	-20.2776174495971	ductal Smgc+	NA	NA	NA	NA	NA	NA	NA	NA	NA	NA	NA	NA
B14T40R7F_CCCTGGGTGCCC	16.9350395980719	-7.70822805862446	449	4571	0.678188580179392	1.00634434478232	B14T40R7F	F	DM	P40	B14	fixed	acinar	0.621999030691263	0.37093020399499	0.401629385740355	1.4833184928191	2.33616276040501	0.0190158173208311	0.0305555159083348	0.0259165059443335	0.148943328949224	0.557418776379948	2.827619900533	NA	NA	NA	NA	NA	14.309485282769	0.815639386495629	luminal Clu+	NA	NA	NA	NA	NA	NA	NA	NA	NA	NA	NA	NA
B14W40R4F_ACTTTAGCCCAC	-2.80956873849775	-14.7451222638163	1470	13158	0.767593859249126	1.55038759689922	B14W40R4F	F	CTRL	P40	B14	fixed	acinar	0.0554593589220221	0.238194596843322	0.094976953831674	0.441701675306732	1.11557962761593	0.00987506410749395	0.0750876394076224	0.00578786178102136	0.056047253979944	0.262571753022076	0.927825666415899	-15.5733838577056	4.90153417775605	acinar	-0.0581088623534322	-1.02154794909514	12.9986589143417	5.94671556228186	luminal Clu+	NA	NA	NA	NA	NA	NA	NA	NA	NA	NA	NA	NA
B14W40R4F_CCAGACACACTA	-2.42924357867855	-13.0394339547908	1281	12421	0.34618790757588	1.23983576201594	B14W40R4F	F	CTRL	P40	B14	fixed	acinar	0.0214915672116396	0.186341291893282	0.50965571412678	0.812971168940989	1.44224404322742	0.00987506410749395	0.0123469950216026	0.000333100319755163	0.129322775992566	0.405629089468816	0.285733197395535	-15.7589487236014	4.80428664587693	acinar	-0.0340474410579897	-1.05096459900088	12.5844583193196	6.40873851680899	luminal Clu+	NA	NA	NA	NA	NA	NA	NA	NA	NA	NA	NA	NA
B14W40R4F_CTTCCCATTACA	-2.41875912279102	-13.2680337507828	1006	12371	0.460754991512408	1.30951418640369	B14W40R4F	F	CTRL	P40	B14	fixed	acinar	0.0214915672116396	0.10569659280011	0.336172248205161	0.655448280235578	1.28198194474285	0.00987506410749395	0.000938229138983768	0.0152067866951721	0.122539460557502	0.504782428306713	0.370234494846374	-15.6392600614402	4.90224655691365	acinar	-0.0551955161867357	-1.02462445268687	12.5245506616549	6.44262240597501	luminal Clu+	NA	NA	NA	NA	NA	NA	NA	NA	NA	NA	NA	NA
B14W40R4F_TCGTGACTACTA	-2.20954586168617	-13.113444022271	1240	10484	0.89660434948493	1.18275467378863	B14W40R4F	F	CTRL	P40	B14	fixed	acinar	0.0584154886858554	0.10569659280011	0.65307307940471	0.856748510804139	1.5774871449416	0.00272623394073856	0.0123469950216026	0.0152067866951721	0.137695226502758	0.483300437436598	0.329533660673437	-15.4301811730646	4.90573250755969	acinar	-0.0653537851405262	-1.0135814730254	12.5037914857301	5.96876830016921	luminal Clu+	NA	NA	NA	NA	NA	NA	NA	NA	NA	NA	NA	NA
B14W40R4F_ATCTTTTGTATA	-2.07200883769292	-13.4300407340595	1038	11565	0.536100302637268	1.76394293125811	B14W40R4F	F	CTRL	P40	B14	fixed	acinar	0.0376366242533116	0.10569659280011	0.271308135099691	0.469696241615368	0.987522009691398	2.51462662377838e-05	0.0642128529042165	0.00578786178102136	0.261269909150499	0.439889442516121	0.453500504096795	-15.3258001828859	5.26376306700202	acinar	-0.130069148324965	-0.928186035715865	12.5809217642846	5.68382744012096	luminal Clu+	NA	NA	NA	NA	NA	NA	NA	NA	NA	NA	NA	NA
B14W40R4F_ATCAGTACAACT	13.0333584371591	-5.84504301978596	730	7401	0.432374003513039	1.18902850966086	B14W40R4F	F	CTRL	P40	B14	fixed	acinar	2.51462662377838e-05	0.142533513910111	0.50965571412678	0.917035928447295	1.2599295706707	0.00272623394073856	0.0123469950216026	0.0994837726931112	0.144693611989809	0.532113527730511	1.6751638274244	-4.80590660308504	10.8738697426315	acinar	-0.659070366052271	-1.17701419029634	12.01162482645	1.81093748862377	luminal Clu+	NA	NA	NA	NA	NA	NA	NA	NA	NA	NA	NA	NA
B14W40R4F_CCGGTAATCCCC	13.2876013772798	-5.78673811248505	491	6521	0.352706640085877	1.13479527679804	B14W40R4F	F	CTRL	P40	B14	fixed	acinar	0.00272623394073856	0.0750876394076224	0.271308135099691	0.674006024628847	1.12250953031472	0.0080868707295433	0.0250719758938324	0.047735551789398	0.18009169335869	0.556184588191351	1.69708504093091	-4.63593208088638	11.0941816583393	acinar	-0.679862656125477	-1.20191882067255	11.7502972798163	1.04606123477969	luminal Clu+	NA	NA	NA	NA	NA	NA	NA	NA	NA	NA	NA	NA
B14W40R4F_GACGGTGCAAAT	13.0732838631354	-5.30198195397785	488	5400	1.35185185185185	1.35185185185185	B14W40R4F	F	CTRL	P40	B14	fixed	acinar	0.0190158173208311	0.10569659280011	0.271308135099691	0.6833070881083	1.13456904579282	0.0347344516027309	0.000938229138983768	0.0711065257225587	0.0657071068162583	0.541167201147294	1.45234775337164	-4.67291074273192	11.2292233621669	acinar	-0.70921225454542	-1.18615411742183	11.7201966872907	0.953556135165116	luminal Clu+	NA	NA	NA	NA	NA	NA	NA	NA	NA	NA	NA	NA
B14W40R4F_CTAAATTTAAAC	13.7117705288241	-5.85262453069912	550	5621	0.426970289983989	1.1919587262053	B14W40R4F	F	CTRL	P40	B14	fixed	acinar	0.0814835306381867	0.000938229138983768	0.413597814071341	0.682282603040847	1.1795229476676	0.00179173152912752	0.000938229138983768	0.047735551789398	0.156235425833727	0.335698915720451	1.78786384519011	27.0344406069717	1.45923071262768	ductal Smgc+	-2.20334063011901	0.738380352197237	11.8739492963429	0.558578961535514	luminal Clu+	NA	NA	NA	NA	NA	NA	NA	NA	NA	NA	NA	NA
B14W40R4F_GGTTTGACAGAT	13.8411154309735	-5.4459050532427	512	4376	0.776965265082267	1.4853747714808	B14W40R4F	F	CTRL	P40	B14	fixed	acinar	0.0347344516027309	0.142533513910111	0.216148774191571	0.542241855876713	1.16447990291467	0.00272623394073856	0.00612489057131551	0.00578786178102136	0.0851502844815221	0.405323961252324	1.61390276450528	29.2433352704168	2.80213345639352	ductal Smgc+	-3.02424571739108	1.14220688384611	12.1124604605698	-0.983841517360896	luminal Clu+	NA	NA	NA	NA	NA	NA	NA	NA	NA	NA	NA	NA
B6T90R1M_TATATCGAAGGC	-9.95219005564323	-14.1390806766621	1982	16850	1.07418397626113	2.86646884272997	B6T90R1M	M	DM	P90	B6	fixed	acinar	0.00987506410749395	0.0908898827954564	0.0667552039255145	0.266400717921556	1.22980776369139	0.00272623394073856	0.000280121644178295	0.0291542655468491	0.141619431514622	0.529214113198899	-0.250844784518124	NA	NA	NA	NA	NA	12.670367406942	18.3042760320615	acinar	NA	NA	NA	NA	NA	NA	NA	NA	NA	NA	NA	NA
B6T90R1M_AAAGCCCAGATC	-12.3257293051752	-18.4767234357644	2543	23507	0.833794188964989	3.16926872846386	B6T90R1M	M	DM	P90	B6	fixed	acinar	0.114558865969559	0.202231579819505	0.094976953831674	1.1967827939479	2.30801731125691	0.0214915672116396	0.000280121644178295	0.00578786178102136	0.0159837346983732	0.576841702586359	-0.0355102897558087	NA	NA	NA	NA	NA	NA	NA	NA	NA	NA	NA	NA	NA	NA	NA	NA	NA	NA	NA	NA
B6T90R1M_CTCGGTTCGCCG	-10.1060586570326	-14.949119275044	1497	18521	0.442740672749851	1.87354894444144	B6T90R1M	M	DM	P90	B6	fixed	acinar	0.00272623394073856	0.0423255107035886	0.000836609804260927	0.644499394851822	1.81500159229569	0.0080868707295433	0.000280121644178295	0.0711065257225587	0.114947607283618	0.451017406278323	-0.14233813794628	NA	NA	NA	NA	NA	12.838226512063	20.5651229872676	acinar	NA	NA	NA	NA	NA	NA	NA	NA	NA	NA	NA	NA
B6T90R1M_GTCCTGTCTCGA	-10.8369913739429	-14.7317279160769	1787	18727	0.582047311368612	1.55390612484648	B6T90R1M	M	DM	P90	B6	fixed	acinar	0.114558865969559	0.787738417977391	0.271308135099691	1.10276864777361	1.93883307677458	0.0376366242533116	0.00612489057131551	0.0711065257225587	0.159917346737243	0.319219473799383	-0.24274556949437	NA	NA	NA	NA	NA	12.0308016460661	21.0840354636274	acinar	NA	NA	NA	NA	NA	NA	NA	NA	NA	NA	NA	NA
B6T90R1M_GCCGCGGTTTCT	-9.38554030272728	-12.8196695985107	1704	15102	0.761488544563634	2.6552774466958	B6T90R1M	M	DM	P90	B6	fixed	acinar	0.29456179484066	0.635560235280115	0.094976953831674	0.976305974644037	2.07565749044063	0.0584154886858554	0.0305555159083348	0.0152067866951721	0.0627791706923994	0.526966798069529	-0.483760009795317	NA	NA	NA	NA	NA	10.2249310475615	18.822013469127	acinar	NA	NA	NA	NA	NA	NA	NA	NA	NA	NA	NA	NA
B6T90R1M_GGACAGAGGATC	-7.26976827189425	-11.5844793102444	1943	15200	0.703947368421053	3.56578947368421	B6T90R1M	M	DM	P90	B6	fixed	acinar	0.29456179484066	0.202231579819505	0.094976953831674	0.740774477863886	1.90821157062319	0.0584154886858554	0.0123469950216026	0.0259165059443335	0.0268802719896129	0.234472597894095	-0.645088706733837	NA	NA	NA	NA	NA	12.5799478353187	15.0930254514264	acinar	NA	NA	NA	NA	NA	NA	NA	NA	NA	NA	NA	NA
B6T90R1M_GCCCTGGCTGGC	-9.05566453069469	-17.0389231496558	1914	19226	1.12867991261833	3.15718298137938	B6T90R1M	M	DM	P90	B6	fixed	acinar	0.151146360676844	0.0305555159083348	0.00429726377263986	0.257606452431021	1.18551468206233	0.00272623394073856	0.0305555159083348	0.0127899811630507	0.10280373549979	0.438654015306831	0.363915084956826	NA	NA	NA	NA	NA	13.2057491976221	18.2140681673779	acinar	NA	NA	NA	NA	NA	NA	NA	NA	NA	NA	NA	NA
B6T90R1M_CCTTGTTCCCAT	-5.35863791005557	-9.8905508790584	1050	12237	0.604723379913377	1.68341913867778	B6T90R1M	M	DM	P90	B6	fixed	acinar	0.35737349540004	0.307010025667526	0.169034940250321	0.860983829621593	1.77800854865099	0.00272623394073856	0.000280121644178295	0.00578786178102136	0.224638811556724	0.344814959455899	-0.934425652914767	NA	NA	NA	NA	NA	7.10233956999537	15.6148355255762	acinar	NA	NA	NA	NA	NA	NA	NA	NA	NA	NA	NA	NA
B6T90R1M_CGTTGCTAGCAG	-8.78771371126235	-16.5883675217228	1630	16712	1.35830540928674	2.09430349449497	B6T90R1M	M	DM	P90	B6	fixed	acinar	0.311690934061699	0.0123469950216026	0.000836609804260927	0.410018518045392	1.27008941246961	2.51462662377838e-05	0.00408968708676313	0.0291542655468491	0.094693071530486	0.453082786970103	0.357501243693475	NA	NA	NA	NA	NA	13.0841159574462	18.1120023422658	acinar	NA	NA	NA	NA	NA	NA	NA	NA	NA	NA	NA	NA
B6T90R1M_AAGTGTTCTGAA	-5.52721926655815	-13.6353395447569	1760	15336	0.749869587897757	3.54068857589984	B6T90R1M	M	DM	P90	B6	fixed	acinar	0.114558865969559	0.635560235280115	0.128891963182241	0.902884378660648	2.01195476529119	0.0584154886858554	0.0750876394076224	0.000333100319755163	0.0574725824971609	0.412861337412956	0.146962359859886	NA	NA	NA	NA	NA	9.9048194702724	18.2387690708489	acinar	NA	NA	NA	NA	NA	NA	NA	NA	NA	NA	NA	NA
B6T90R1M_AATGTATGTTCC	-10.0712832858642	-17.7324339368877	1762	17493	1.80643686045847	2.55530783742068	B6T90R1M	M	DM	P90	B6	fixed	acinar	0.113200961798759	0.00408968708676313	0.128891963182241	0.375231908536279	1.20388715665013	0.0347344516027309	0.00612489057131551	0.0259165059443335	0.193085963309602	0.627503343737013	0.179307035473666	NA	NA	NA	NA	NA	13.35887763341	21.8357241994278	acinar	NA	NA	NA	NA	NA	NA	NA	NA	NA	NA	NA	NA
B6T90R1M_GAAATCTAGCGT	-5.21908175422716	-14.0215673192304	1709	15063	0.477992431786497	1.5999468897298	B6T90R1M	M	DM	P90	B6	fixed	acinar	0.00987506410749395	0.0642128529042165	0.000836609804260927	0.180485018819419	1.1688986640203	0.0214915672116396	0.000280121644178295	0.0127899811630507	0.11874934345814	0.412295333230959	0.322981764305141	NA	NA	NA	NA	NA	12.8633119262821	15.732458706854	acinar	NA	NA	NA	NA	NA	NA	NA	NA	NA	NA	NA	NA
B6T90R1M_TTGAGTCCCAAC	-6.30823047893823	-11.0296496259547	1354	13364	0.381622268781802	1.70607602514217	B6T90R1M	M	DM	P90	B6	fixed	acinar	0.114558865969559	0.122573185724088	0.0667552039255145	0.733576135805276	1.93013959686098	0.00987506410749395	0.000280121644178295	0.0152067866951721	0.0507272154273749	0.250577537704938	-0.716805897071832	NA	NA	NA	NA	NA	11.6054595031422	15.4369742454748	acinar	NA	NA	NA	NA	NA	NA	NA	NA	NA	NA	NA	NA
B6T90R1M_GATTTGTCCGCT	-6.08767156243404	-11.2941122500529	1604	13293	0.714661852102611	2.80598811404499	B6T90R1M	M	DM	P90	B6	fixed	acinar	0.239795621248148	0.0908898827954564	0.094976953831674	0.530200650854238	1.66429953608053	0.00179173152912752	0.00612489057131551	0.0127899811630507	0.103925766081193	0.377186839104092	-0.617691280300553	NA	NA	NA	NA	NA	9.55663250358275	17.2700097682104	acinar	NA	NA	NA	NA	NA	NA	NA	NA	NA	NA	NA	NA
B6T90R1M_CAGATAATATTT	-5.88287725469332	-10.4398167344577	1383	12724	0.699465576862622	1.60326941213455	B6T90R1M	M	DM	P90	B6	fixed	acinar	0.514967853674213	0.444555134519806	0.094976953831674	1.01837000149977	2.12614595794347	0.0190158173208311	0.0305555159083348	0.000333100319755163	0.0948489684511473	0.605633911262011	-0.839794274870762	NA	NA	NA	NA	NA	7.86980672701552	18.3877158313213	acinar	NA	NA	NA	NA	NA	NA	NA	NA	NA	NA	NA	NA
B6T90R1M_GACCAGCTGTAG	-8.81786644271411	-12.8953797273368	1471	16292	0.441934691873312	1.41787380309354	B6T90R1M	M	DM	P90	B6	fixed	acinar	0.00272623394073856	0.0250719758938324	0.0152067866951721	0.679327815277272	1.95740514193116	2.51462662377838e-05	0.0123469950216026	0.0152067866951721	0.047873820367759	0.589952238352929	-0.43346983093353	NA	NA	NA	NA	NA	10.3435611139628	20.5642673303494	acinar	NA	NA	NA	NA	NA	NA	NA	NA	NA	NA	NA	NA
B6T90R1M_CTAGCCGGGTCN	-2.90847722826938	-7.77220765671622	1143	10300	0.514563106796116	2.9126213592233	B6T90R1M	M	DM	P90	B6	fixed	acinar	2.51462662377838e-05	0.0423255107035886	0.047735551789398	0.469572262148262	1.67191674485229	0.0214915672116396	0.000280121644178295	0.00429726377263986	0.26253641638108	0.386754159635378	-1.1220859769568	NA	NA	NA	NA	NA	6.34230608958023	13.4044169108321	acinar	NA	NA	NA	NA	NA	NA	NA	NA	NA	NA	NA	NA
B6T90R1M_GACGCGCATCAT	-8.28005535659303	-12.5140844621425	1969	14601	0.917745359906856	3.15731799191836	B6T90R1M	M	DM	P90	B6	fixed	acinar	2.51462662377838e-05	0.0123469950216026	0.133160284060537	0.616405334786211	1.89025541613574	0.0190158173208311	0.00408968708676313	0.0291542655468491	0.0686950614783077	0.405728604254259	-0.486379660289736	NA	NA	NA	NA	NA	8.24306572198404	19.387267145795	acinar	NA	NA	NA	NA	NA	NA	NA	NA	NA	NA	NA	NA
B6T90R1M_TGGAGCGCTAGA	-4.99345133241601	-12.732293732021	1485	14075	1.34991119005329	3.44582593250444	B6T90R1M	M	DM	P90	B6	fixed	acinar	0.0347344516027309	0.0305555159083348	0.0994837726931112	0.374928248653872	1.65584766603679	0.0080868707295433	0.000280121644178295	0.0127899811630507	0.180689553907829	0.44893757035231	-0.06625729464813	NA	NA	NA	NA	NA	12.4220491599417	14.6330671509706	acinar	NA	NA	NA	NA	NA	NA	NA	NA	NA	NA	NA	NA
B6T90R1M_GGCCCCCGCTAT	-9.60829443222499	-14.1610115379602	1422	18138	0.490682544933289	1.5051273569302	B6T90R1M	M	DM	P90	B6	fixed	acinar	0.00179173152912752	0.00408968708676313	0.00578786178102136	0.582741892219888	1.88679694356757	2.51462662377838e-05	0.0908898827954564	0.00578786178102136	0.030687188918488	0.482991441273432	-0.210694529730078	NA	NA	NA	NA	NA	10.6807295492349	17.3327464895191	acinar	NA	NA	NA	NA	NA	NA	NA	NA	NA	NA	NA	NA
B6T90R1M_AGTCCCCGTGCT	-1.70950454892701	-9.82468639255231	1072	8549	0.5263773540765	3.2284477716692	B6T90R1M	M	DM	P90	B6	fixed	acinar	2.51462662377838e-05	0.202231579819505	0.000836609804260927	0.222418334285746	0.989020091729601	0.00179173152912752	0.000938229138983768	0.000836609804260927	0.143869226849981	0.421802438208202	-0.757769434887511	NA	NA	NA	NA	NA	2.44991752741865	12.628278506695	acinar	NA	NA	NA	NA	NA	NA	NA	NA	NA	NA	NA	NA
B6T90R1M_CCGCACGTACCC	-4.61187089378479	-5.64796422439003	1381	11171	0.984692507385194	2.26479276698595	B6T90R1M	M	DM	P90	B6	fixed	acinar	0.0214915672116396	0.444555134519806	0.0259165059443335	0.642810483473488	1.54695059228506	0.0080868707295433	0.0159453593945192	0.0291542655468491	0.22962337231116	0.311517940959306	-1.34298783073213	NA	NA	NA	NA	NA	13.1008879763847	13.4180166416044	acinar	NA	NA	NA	NA	NA	NA	NA	NA	NA	NA	NA	NA
B6T90R1M_ACGTTGTGTAGA	-4.26231511868467	-7.71692652084545	1712	10013	1.00868870468391	3.17587136722261	B6T90R1M	M	DM	P90	B6	fixed	acinar	0.192000304528807	0.0642128529042165	0.000333100319755163	0.546342059518209	1.59160977167538	0.0080868707295433	0.0159453593945192	0.047735551789398	0.195542849399257	0.507057014090894	-1.19410854175598	NA	NA	NA	NA	NA	2.94042393751678	16.6703723408328	acinar	NA	NA	NA	NA	NA	NA	NA	NA	NA	NA	NA	NA
B6T90R1M_TGCGTCATCCTG	-2.70552994600028	-7.45078552733079	1027	10482	0.52470902499523	2.1751574127075	B6T90R1M	M	DM	P90	B6	fixed	acinar	0.114558865969559	0.25113537430693	0.0259165059443335	1.00133694769414	2.12976394718484	0.00272623394073856	0.0305555159083348	0.00429726377263986	0.0723141472124358	0.48508411741517	-1.15833943368521	NA	NA	NA	NA	NA	6.13393196126193	13.6053488761228	acinar	NA	NA	NA	NA	NA	NA	NA	NA	NA	NA	NA	NA
B7W90R1F_GAAGGTCTCTTT	-9.39968979442467	-13.1410509013317	1837	15920	1.2248743718593	3.69346733668342	B7W90R1F	F	CTRL	P90	B7	fixed	acinar	0.0214915672116396	0.0642128529042165	0.0259165059443335	0.188882288860545	1.29454630498041	2.51462662377838e-05	0.0123469950216026	0.0152067866951721	0.0221938724224604	0.453879868623616	-0.413007675442445	-21.0068581001884	0.792419321990264	acinar	0.788455989848222	-2.00394417150117	8.87166075987028	16.7557354050645	acinar	NA	NA	NA	NA	NA	NA	NA	NA	NA	NA	NA	NA
B7W90R1F_CCACCGCACGAC	-7.0688068743339	-12.6394124263087	1596	14277	1.3097989773762	3.27099530713735	B7W90R1F	F	CTRL	P90	B7	fixed	acinar	0.0376366242533116	0.0501719454595419	0.000333100319755163	0.198976394342204	0.753395093387493	0.0080868707295433	0.000280121644178295	0.00429726377263986	0.175021145910743	0.465706654768464	-0.341983455615505	-19.0183066051749	3.10714357532426	acinar	0.501017395694114	-1.67857457066699	10.084103695081	11.3648786045084	acinar	NA	NA	NA	NA	NA	NA	NA	NA	NA	NA	NA	NA
B7W90R1F_GGATTCTGCACC	-6.3510706443449	-9.81801815543358	1384	12718	1.06148765529171	2.37458719924516	B7W90R1F	F	CTRL	P90	B7	fixed	acinar	0.239795621248148	0.0642128529042165	0.094976953831674	0.444520506030136	1.55351683717701	0.00272623394073856	0.0250719758938324	0.00578786178102136	0.0758910524145668	0.41283753085966	-1.00900502693236	-13.7349924985429	1.72173537435754	acinar	0.508595670773418	-1.50710472762642	5.2308720710278	14.634841709875	acinar	NA	NA	NA	NA	NA	NA	NA	NA	NA	NA	NA	NA
B7W90R1F_CCGTATGAGTAT	-7.84374854933018	-11.2370242390465	1839	14248	1.69848399775407	3.80404267265581	B7W90R1F	F	CTRL	P90	B7	fixed	acinar	0.0839840408090113	0.000938229138983768	0.0127899811630507	0.26627726586592	1.12346180583929	0.00987506410749395	0.000938229138983768	0.0259165059443335	0.0757905710076059	0.463534213352514	-0.769934103902973	-17.204596490557	1.35395146986205	acinar	0.636267585336767	-1.7556657264073	5.56560857093008	15.4753384709633	acinar	NA	NA	NA	NA	NA	NA	NA	NA	NA	NA	NA	NA
B7W90R1F_GCGTCGCCAGAN	-7.1559044680239	-8.85719798180068	1851	13018	0.729758795513904	3.32616377323706	B7W90R1F	F	CTRL	P90	B7	fixed	acinar	0.192000304528807	0.159555753049593	0.094976953831674	0.491517967706698	1.23452823431306	0.00272623394073856	0.0159453593945192	0.0152067866951721	0.138466173640908	0.578912269879044	-1.20443507246171	-17.5264720623569	-0.958132506461499	acinar	0.962657604813111	-1.73933072371879	4.16317416725285	14.7142037650017	acinar	NA	NA	NA	NA	NA	NA	NA	NA	NA	NA	NA	NA
B7W90R1F_AAGCATGTGAAA	-5.56986905497488	-9.39344538397335	1728	11897	1.21879465411448	2.82424140539632	B7W90R1F	F	CTRL	P90	B7	fixed	acinar	0.239795621248148	0.0908898827954564	0.094976953831674	0.457051028598638	1.07189725603874	0.0080868707295433	0.000280121644178295	0.0259165059443335	0.111884293265738	0.416980295912246	-1.05099247690134	-10.7504323169316	-1.82779781969907	acinar	1.15400122950295	-0.807949660431733	1.11852886192678	16.0966607922844	acinar	NA	NA	NA	NA	NA	NA	NA	NA	NA	NA	NA	NA
B7W90R1F_GGTAGTTATGTT	-7.54067347355446	-12.9177254266746	1815	13239	1.65420348968955	3.03648311806028	B7W90R1F	F	CTRL	P90	B7	fixed	acinar	0.0376366242533116	0.238194596843322	0.0994837726931112	0.641141541424992	1.35531471914344	2.51462662377838e-05	0.000938229138983768	0.000333100319755163	0.0812894271628313	0.383691838627477	-0.317883611665254	-12.2836174189744	7.72892676122762	acinar	-0.640134791282858	-0.0239827084932649	10.3787869712337	9.04184517650077	acinar	NA	NA	NA	NA	NA	NA	NA	NA	NA	NA	NA	NA
B7W90R1F_TATCCCCAGTGA	-6.52647601069264	-9.7237492698202	1598	13850	1.13357400722022	2.36823104693141	B7W90R1F	F	CTRL	P90	B7	fixed	acinar	0.239795621248148	0.0123469950216026	0.0667552039255145	0.372550016446231	1.33606271885543	0.00987506410749395	0.00612489057131551	0.000333100319755163	0.0689132822882199	0.402711900603938	-1.03839332057756	-16.7535029911597	1.54946811114891	acinar	0.60017405819163	-1.712392860645	6.1910903914715	14.0178239023996	acinar	NA	NA	NA	NA	NA	NA	NA	NA	NA	NA	NA	NA
B7W90R1F_GCTCACAGGAAG	-2.91852509225519	-9.10135927152571	1238	12059	2.12289576250104	3.14288083589021	B7W90R1F	F	CTRL	P90	B7	fixed	acinar	0.00179173152912752	0.373872163898815	0.133160284060537	0.579310230064651	1.71398606607868	0.0554593589220221	0.00408968708676313	0.000836609804260927	0.0979411990526248	0.402448026680243	-0.96401386212957	-12.7711341423414	6.97798908552598	acinar	-0.497157154203463	-0.284328576327118	5.17848977392999	10.7922445310943	acinar	NA	NA	NA	NA	NA	NA	NA	NA	NA	NA	NA	NA
B7W90R1F_GCTATTGAGCAA	-3.28236804931942	-8.94431605442885	1288	11493	0.99190811798486	2.83650917950056	B7W90R1F	F	CTRL	P90	B7	fixed	acinar	0.0376366242533116	0.0750876394076224	0.00578786178102136	0.396589494910964	1.26808130891607	0.0190158173208311	0.00612489057131551	0.00429726377263986	0.118245292470124	0.45699353620757	-1.00705634276197	-12.2359915339321	3.29084923378459	acinar	0.358141117202248	-1.21282719976424	4.9576961021387	11.1390305591548	acinar	NA	NA	NA	NA	NA	NA	NA	NA	NA	NA	NA	NA
B7W90R1F_CGGCATAACAGG	-4.56115079070132	-8.78344468200412	1305	11488	1.29700557103064	2.72458217270195	B7W90R1F	F	CTRL	P90	B7	fixed	acinar	0.150432955526979	0.00612489057131551	0.00578786178102136	0.352706310233445	1.23279646027344	0.00179173152912752	0.00408968708676313	0.000836609804260927	0.134532851031223	0.566931550679636	-1.1030236251398	-12.5340951958041	5.75009460276781	acinar	-0.187649376484252	-0.697050739616483	5.4885012734979	10.9423609396744	acinar	NA	NA	NA	NA	NA	NA	NA	NA	NA	NA	NA	NA
B7W90R1F_ACTTGTCATGTG	-5.15573389023774	-8.49276729404949	1547	11804	1.08437817688919	2.74483226025076	B7W90R1F	F	CTRL	P90	B7	fixed	acinar	0.239795621248148	0.0123469950216026	0.00429726377263986	0.424065762096776	1.17785438667107	0.0214915672116396	0.000938229138983768	0.00578786178102136	0.194056512439882	0.529803309352521	-1.18354546441023	-12.443050732617	5.75001036430716	acinar	-0.181710223673341	-0.696481254363455	4.50746555135735	13.1974268828386	acinar	NA	NA	NA	NA	NA	NA	NA	NA	NA	NA	NA	NA
B7W90R1F_TCCCTTGAAGGC	-4.0710036151542	-6.96981998130571	1222	10628	1.02559277380504	1.95709446744449	B7W90R1F	F	CTRL	P90	B7	fixed	acinar	0.618678093380913	0.307010025667526	0.094976953831674	1.06106098391334	1.95547121170699	2.51462662377838e-05	0.000938229138983768	0.0127899811630507	0.152047635082959	0.489680581556833	-1.22059384803077	-10.5215692257054	-1.56935521838254	acinar	1.1668588820378	-0.820239840916038	4.05194977376675	13.3022302620297	acinar	NA	NA	NA	NA	NA	NA	NA	NA	NA	NA	NA	NA
B7W90R1F_CCAAGGCGTTAC	-9.20657727710003	-12.001392689033	1826	15191	1.58646567046277	3.56131920215917	B7W90R1F	F	CTRL	P90	B7	fixed	acinar	0.0839840408090113	0.000280121644178295	0.094976953831674	0.361456236738673	1.00647417978362	0.0347344516027309	0.0123469950216026	0.00429726377263986	0.0480402692459707	0.551010885124197	-0.649565205093782	-20.0845561732056	1.47083491414187	acinar	0.729781277896736	-1.94557632619571	8.18058571468812	16.5338519822482	acinar	NA	NA	NA	NA	NA	NA	NA	NA	NA	NA	NA	NA
B7W90R1F_TGGCATTATACG	-1.64934203717324	-11.3961060986469	1707	12718	2.33527284164177	3.77417832992609	B7W90R1F	F	CTRL	P90	B7	fixed	acinar	0.00987506410749395	0.142533513910111	0.0667552039255145	0.343733406051825	0.966406348570407	0.151146360676844	0.0123469950216026	0.00578786178102136	0.115785632972105	0.425603211061685	-0.240903270487682	-15.9772167063098	4.66647307870584	acinar	-0.00073683999750061	-1.09089348016439	6.66302851650242	10.2097998193582	acinar	NA	NA	NA	NA	NA	NA	NA	NA	NA	NA	NA	NA
B7W90R1F_CTGACGACCAAG	-4.42841780028148	-8.00294984545284	1620	10721	1.24988340639866	4.27198955321332	B7W90R1F	F	CTRL	P90	B7	fixed	acinar	0.0839840408090113	0.0123469950216026	0.000836609804260927	0.449108993824871	1.59698021822097	0.0190158173208311	0.0750876394076224	0.0152067866951721	0.282626649130786	0.463083938866935	-1.18636051979706	-9.66085497213211	0.295550307994126	acinar	1.05353077732087	-1.04350862035082	0.561980089061648	10.9585841205112	acinar	NA	NA	NA	NA	NA	NA	NA	NA	NA	NA	NA	NA
B7W90R1F_GCTGCCCGCGGT	-5.39775247907354	-10.5823416920544	1380	12410	0.878323932312651	2.80419016921837	B7W90R1F	F	CTRL	P90	B7	fixed	acinar	0.150432955526979	0.00612489057131551	0.047735551789398	0.269870818263308	1.18038822656598	2.51462662377838e-05	0.00408968708676313	0.00578786178102136	0.0710066668419638	0.417817625822584	-0.757876882042515	-14.2059356426722	3.76989701273699	acinar	0.173681620046875	-1.20078798629322	5.46262737674283	11.868734709798	acinar	NA	NA	NA	NA	NA	NA	NA	NA	NA	NA	NA	NA
B7W90R1F_TTTCACGAGCTN	-1.32535881945976	-11.3657659850851	1380	11050	1.34841628959276	2.79638009049774	B7W90R1F	F	CTRL	P90	B7	fixed	acinar	0.192000304528807	0.0750876394076224	0.00578786178102136	0.586007556236621	1.00816423394819	0.0347344516027309	0.0123469950216026	0.000333100319755163	0.0752544955151197	0.345719998596299	-0.239171946677114	-12.1212399155872	6.9653436644061	acinar	-0.441787070059676	-0.320380206755058	6.6313043862858	10.0943006673287	acinar	NA	NA	NA	NA	NA	NA	NA	NA	NA	NA	NA	NA
B7W90R1F_CACCAAGGTTGT	-5.10350574361799	-7.15638770078935	1132	10944	0.904605263157895	2.67726608187134	B7W90R1F	F	CTRL	P90	B7	fixed	acinar	0.239795621248148	0.122573185724088	0.128891963182241	0.563692349536422	1.45186593117097	0.0376366242533116	0.000938229138983768	0.0438327184162281	0.0884114418501248	0.556256272574971	-1.2845192517495	-10.7692339330952	-0.055424982472798	acinar	0.962768467596545	-1.15043275954255	1.76566359771676	11.8756736077291	acinar	NA	NA	NA	NA	NA	NA	NA	NA	NA	NA	NA	NA
B7W90R1F_TAATGATTAGTT	-4.11263433251701	-7.42915677460564	1529	10461	1.69199885288213	3.03986234585604	B7W90R1F	F	CTRL	P90	B7	fixed	acinar	0.35737349540004	0.25113537430693	0.169034940250321	0.989650132659617	1.78575807924505	0.0584154886858554	0.000938229138983768	0.0259165059443335	0.151222205344494	0.470745240301022	-1.19897560133672	-10.8093781070799	3.60982592051384	acinar	0.442561187633685	-1.15531604994374	2.17501807157577	10.8651331808719	acinar	NA	NA	NA	NA	NA	NA	NA	NA	NA	NA	NA	NA
B7W90R1F_TAGATTTGGTGN	-2.80189242545464	-9.20016866324348	1510	11183	1.83313958687293	3.49637843154789	B7W90R1F	F	CTRL	P90	B7	fixed	acinar	0.0376366242533116	0.142533513910111	0.0152067866951721	0.381483173629957	1.35151865372904	0.0347344516027309	0.00612489057131551	0.0127899811630507	0.0669517224990017	0.519124180602482	-0.940931122568623	-12.9760620646161	6.83442408357519	acinar	-0.471251061993725	-0.338184996023787	5.41916233966955	10.8974846009439	acinar	NA	NA	NA	NA	NA	NA	NA	NA	NA	NA	NA	NA
B7W90R1F_GAGGCCTTGGAT	-3.24899979965943	-7.53762077549014	1269	11189	0.87586021985879	2.41308427920279	B7W90R1F	F	CTRL	P90	B7	fixed	acinar	0.150432955526979	0.0250719758938324	0.0127899811630507	0.575592302422378	1.71290546489136	0.0214915672116396	0.00612489057131551	0.000333100319755163	0.0942560925238571	0.584260543293661	-1.14887772146694	-10.1494640620342	2.53670908239402	acinar	0.721459896453751	-1.27102075698398	2.41705783823753	10.7956761285123	acinar	NA	NA	NA	NA	NA	NA	NA	NA	NA	NA	NA	NA
B7W90R1F_GTCGCGTTAAGC	-3.89677389933305	-6.11639714611388	1215	9991	0.800720648583725	1.81163046742068	B7W90R1F	F	CTRL	P90	B7	fixed	acinar	0.35737349540004	0.159555753049593	0.094976953831674	0.892676035533268	1.76197708320855	0.00272623394073856	0.000280121644178295	0.0438327184162281	0.103474092198785	0.468829167066131	-1.28537551753418	-9.09349974025027	-0.0480167897905249	acinar	1.16178596218626	-0.887687789209114	1.65032996533116	12.3975234409831	acinar	NA	NA	NA	NA	NA	NA	NA	NA	NA	NA	NA	NA
B7W90R1F_TGCCCCGTAAAN	-3.83156341303513	-5.86523095903186	1360	9327	0.643293663557414	2.8519352417712	B7W90R1F	F	CTRL	P90	B7	fixed	acinar	0.35737349540004	0.0642128529042165	0.0127899811630507	0.596791522131681	1.46507127037568	0.00179173152912752	0.000938229138983768	0.000836609804260927	0.16702891276618	0.396880175849804	-1.30716989061807	-9.35853860030595	-1.31867915269079	acinar	1.28919560808921	-0.662735285086753	-0.332193889207855	11.4564952486849	acinar	NA	NA	NA	NA	NA	NA	NA	NA	NA	NA	NA	NA
B7W90R1F_GGAGTTGACGAG	-3.84895589853109	-5.90108328013346	1238	9719	0.812840827245601	3.0970264430497	B7W90R1F	F	CTRL	P90	B7	fixed	acinar	0.35737349540004	0.0123469950216026	0.00429726377263986	0.578505704981839	1.31183002630248	2.51462662377838e-05	0.00408968708676313	0.0711065257225587	0.259415039046832	0.625799754595324	-1.30423100358839	-8.46502583828956	-0.930722060705483	acinar	1.36137817273251	-0.577103804123557	-0.440774034828475	11.4065069938447	acinar	NA	NA	NA	NA	NA	NA	NA	NA	NA	NA	NA	NA
B7W90R1F_AATAGCCCTTGT	-4.28567561576338	-5.45115731331993	1368	9680	1.32231404958678	3.26446280991735	B7W90R1F	F	CTRL	P90	B7	fixed	acinar	0.239795621248148	0.0123469950216026	0.0667552039255145	0.540659093089791	1.13211661521972	0.0190158173208311	0.000280121644178295	0.0438327184162281	0.102133713359502	0.427949463142699	-1.34297988752692	-8.41261489583903	-0.904805777060697	acinar	1.36507091831817	-0.572855861256032	1.29485637527323	11.744980714047	acinar	NA	NA	NA	NA	NA	NA	NA	NA	NA	NA	NA	NA
B7W90R2F_CTTTTCTAGGCT	-6.70094403472732	-13.2213475898204	1663	13899	1.16555147852363	1.76271674221167	B7W90R2F	F	CTRL	P90	B7	fixed	acinar	0.0584154886858554	0.142533513910111	0.000836609804260927	0.389219612005784	0.899085196583298	0.00179173152912752	0.0305555159083348	0.000836609804260927	0.213105256198528	0.605168394853634	-0.139730713419578	-17.3590731182473	1.91444243798241	acinar	0.574330974044664	-1.71270791609205	9.0971080322124	14.2961347941241	acinar	NA	NA	NA	NA	NA	NA	NA	NA	NA	NA	NA	NA
B7W90R2F_CTCAAAGTGAGT	-5.24155819080332	-10.0490496345112	1533	12218	1.1376657390735	2.64364053036503	B7W90R2F	F	CTRL	P90	B7	fixed	acinar	0.29456179484066	0.0250719758938324	0.094976953831674	0.488159778920173	1.56414402260103	0.0080868707295433	0.000938229138983768	0.000836609804260927	0.106006152807606	0.261833139594652	-0.887860514104019	-14.2062083058826	1.80118773424448	acinar	0.48904254083615	-1.53763528807617	5.95266302499469	12.8453694809136	acinar	NA	NA	NA	NA	NA	NA	NA	NA	NA	NA	NA	NA
B7W90R2F_TCACAAAGACTN	-6.11125994711254	-12.0947813052321	1399	13135	1.72059383326989	1.71298058622002	B7W90R2F	F	CTRL	P90	B7	fixed	acinar	0.29456179484066	0.0501719454595419	0.094976953831674	0.479757113367874	0.954952136724131	0.00179173152912752	0.000280121644178295	0.00429726377263986	0.125950966350164	0.588770414671197	-0.380767924639876	-17.126239040348	3.11322464577455	acinar	0.38933818384324	-1.541241001301	7.30345205010549	14.3817439767759	acinar	NA	NA	NA	NA	NA	NA	NA	NA	NA	NA	NA	NA
B7W90R2F_ATGGGACCTAAC	-5.58415572997101	-10.779478927493	1613	13158	1.27678978568171	1.94558443532452	B7W90R2F	F	CTRL	P90	B7	fixed	acinar	0.429889948156772	0.000938229138983768	0.000836609804260927	0.515133368651179	1.31441257843434	2.51462662377838e-05	0.0423255107035886	0.0438327184162281	0.0874487762329833	0.346030929351653	-0.718503158921207	-17.1873278268162	2.59119547502657	acinar	0.482132875914892	-1.62575619510959	7.25592910612034	13.8793132077432	acinar	NA	NA	NA	NA	NA	NA	NA	NA	NA	NA	NA	NA
B7W90R2F_ATGCTGGCCTAT	-6.24915573122806	-8.94752464801273	1316	12455	1.1561621838619	1.72621437173826	B7W90R2F	F	CTRL	P90	B7	fixed	acinar	0.35737349540004	0.00408968708676313	0.000333100319755163	0.492653875771403	1.05614605600681	0.00179173152912752	0.000938229138983768	0.0711065257225587	0.0944068544449899	0.570150870845054	-1.16870827841777	-15.7666263460921	-1.47089340034537	acinar	0.953692544580467	-1.52800106713272	8.68901693158682	14.5105441919811	acinar	NA	NA	NA	NA	NA	NA	NA	NA	NA	NA	NA	NA
B7W90R2F_GAAATGAGGTGC	-4.21506035370315	-5.50584690460882	1335	10338	0.947958986264268	2.39891661830141	B7W90R2F	F	CTRL	P90	B7	fixed	acinar	0.35737349540004	0.307010025667526	0.0438327184162281	0.81330240092003	1.77261883805668	0.0554593589220221	0.0159453593945192	0.00578786178102136	0.037298123780887	0.436322955887986	-1.3377128068706	-9.85275218011253	-1.1181081390429	acinar	1.19996643312867	-0.793619501648776	2.39871171262993	12.6337532330692	acinar	NA	NA	NA	NA	NA	NA	NA	NA	NA	NA	NA	NA
B7W90R2F_TATACCCCCACA	-6.83738201199542	-10.4819983625845	1301	12046	0.871658641872821	1.88444296862029	B7W90R2F	F	CTRL	P90	B7	fixed	acinar	0.35737349540004	0.202231579819505	0.169034940250321	0.790408492116657	1.6020601128293	0.0214915672116396	0.00408968708676313	0.000836609804260927	0.153045398302085	0.355711380656673	-0.888585154955803	-17.7476928673896	-1.53307339751918	acinar	1.0093345155342	-1.70917638935301	6.21021797932119	15.1005260139598	acinar	NA	NA	NA	NA	NA	NA	NA	NA	NA	NA	NA	NA
B7W90R2F_CTCTGGGTGGGG	-6.14771015707926	-7.61074171885615	1373	11918	0.59573753985568	1.73686860211445	B7W90R2F	F	CTRL	P90	B7	fixed	acinar	0.239795621248148	0.122573185724088	0.128891963182241	0.633772844897199	1.05082458587429	0.0584154886858554	0.00612489057131551	0.0152067866951721	0.0394598765641727	0.38680395304642	-1.34077047932449	-12.0365857783414	-1.11474500648743	acinar	0.978915249453094	-1.13079928111465	3.38802354457018	13.368957798894	acinar	NA	NA	NA	NA	NA	NA	NA	NA	NA	NA	NA	NA
B7W90R2F_GGGAGTCAATCC	-5.59857953402051	-8.57369901173059	1195	10711	0.933619643357296	2.00728223321819	B7W90R2F	F	CTRL	P90	B7	fixed	acinar	0.429889948156772	0.0159453593945192	0.0994837726931112	0.62408355268281	1.18130223041114	0.00987506410749395	0.000280121644178295	0.0152067866951721	0.253131913975887	0.40814868236659	-1.20028516674936	-13.0531193869171	2.17248925463678	acinar	0.486858380051488	-1.41889109151764	7.6776282344772	11.7979524671061	acinar	NA	NA	NA	NA	NA	NA	NA	NA	NA	NA	NA	NA
B7W90R2F_CCCCCCCATAAA	-1.35716441235064	-9.48239988046227	1303	10770	1.01207056638812	1.88486536675952	B7W90R2F	F	CTRL	P90	B7	fixed	acinar	0.150432955526979	0.0305555159083348	0.0259165059443335	0.260887908128393	1.05467829875363	0.0190158173208311	0.0250719758938324	0.000333100319755163	0.0854131750964647	0.359867299709561	-0.822325350532968	-11.7773604794593	5.66121599816198	acinar	-0.0947344198511871	-0.727053632667038	5.23128215499661	11.0538032233638	acinar	NA	NA	NA	NA	NA	NA	NA	NA	NA	NA	NA	NA
B7W90R2F_TGACGACACCAT	-2.2489755584304	-9.64204997588052	1010	8898	1.11260957518543	2.03416498089458	B7W90R2F	F	CTRL	P90	B7	fixed	acinar	0.0584154886858554	0.122573185724088	0.0667552039255145	0.467014649964076	1.10605999040179	0.00987506410749395	0.0423255107035886	0.0127899811630507	0.0410677954533357	0.580206943424172	-0.823354431730435	-9.65620579235623	4.42248708399485	acinar	0.393771084272632	-1.05399926578259	5.73384363483211	9.23253407029956	acinar	NA	NA	NA	NA	NA	NA	NA	NA	NA	NA	NA	NA
B7W90R2F_CGTTACTTGGAT	-4.47090721467404	-10.1344030457646	819	6331	1.42157637024167	2.65360922445111	B7W90R2F	F	CTRL	P90	B7	fixed	acinar	0.150432955526979	0.142533513910111	0.0152067866951721	0.347106683604966	0.884106176399188	0.0190158173208311	0.0250719758938324	0.00429726377263986	0.090023795364304	0.425339729362457	-0.817197589315964	-20.6326872315015	3.06425140846226	acinar	0.60477599453965	-1.81139062644325	3.09913980418524	21.0744215366298	acinar	NA	NA	NA	NA	NA	NA	NA	NA	NA	NA	NA	NA
B8T90R2M_ATAGTACGGTGT	-7.99355885747165	-11.5195243966603	1438	13223	1.21757543673902	2.39733797171595	B8T90R2M	M	DM	P90	B8	fixed	acinar	0.196062616428099	0.0159453593945192	0.0711065257225587	0.33087406345961	1.44127790230083	0.00179173152912752	0.000280121644178295	0.000333100319755163	0.416684343971519	0.442526385003393	-0.709714817555744	NA	NA	NA	NA	NA	12.2966685457748	14.4303364304742	acinar	NA	NA	NA	NA	NA	NA	NA	NA	NA	NA	NA	NA
B8T90R2M_GTAGCTTTATAG	-5.09070409420608	-6.37894457508058	1061	10483	0.639130020032433	1.73614423352094	B8T90R2M	M	DM	P90	B8	fixed	acinar	0.114558865969559	0.25113537430693	0.0438327184162281	0.625927523801106	1.42774024085317	0.00272623394073856	0.0159453593945192	0.00578786178102136	0.0637477246955359	0.370738033658624	-1.32127109524657	NA	NA	NA	NA	NA	4.71625023970813	16.1040973560738	acinar	NA	NA	NA	NA	NA	NA	NA	NA	NA	NA	NA	NA
B8T90R2M_AATGTGAAACCG	-5.26245754102674	-8.09109121937593	1148	9293	0.839341439793393	2.07683202410416	B8T90R2M	M	DM	P90	B8	fixed	acinar	0.150432955526979	0.122573185724088	0.0259165059443335	0.413428082893273	1.29663731570661	0.00987506410749395	0.00612489057131551	0.0152067866951721	0.20940361758828	0.377116525637454	-1.23806437864815	NA	NA	NA	NA	NA	6.77117316264519	13.3134183684754	acinar	NA	NA	NA	NA	NA	NA	NA	NA	NA	NA	NA	NA
B8T90R2M_CGCGGCGTGGCG	-1.93208808281335	-8.35826368924163	986	9082	0.649636643911033	2.23519048667694	B8T90R2M	M	DM	P90	B8	fixed	acinar	0.0190158173208311	0.0750876394076224	0.047735551789398	0.276916214702431	1.34498877948475	2.51462662377838e-05	0.0159453593945192	0.000836609804260927	0.116796634808353	0.476020297637775	-1.04030126259045	NA	NA	NA	NA	NA	7.39596021156653	7.66931072010462	acinar	NA	NA	NA	NA	NA	NA	NA	NA	NA	NA	NA	NA
B8T90R2M_TGGTCGGATGGA	-3.71669046766216	-5.95063112944593	819	8362	0.633819660368333	1.56661085864626	B8T90R2M	M	DM	P90	B8	fixed	acinar	0.239795621248148	0.0123469950216026	0.047735551789398	0.459693378213724	1.4398063733803	0.0080868707295433	0.000938229138983768	0.00578786178102136	0.0882727580384854	0.508026921289514	-1.29995917897441	NA	NA	NA	NA	NA	3.35308274669444	13.0795327367632	acinar	NA	NA	NA	NA	NA	NA	NA	NA	NA	NA	NA	NA
B8T90R3F_ATAAATTTACCT	-9.59003026080846	-8.66947326353519	1229	10272	4.55607476635514	2.64797507788162	B8T90R3F	F	DM	P90	B8	fixed	acinar	2.51462662377838e-05	0.10569659280011	0.413597814071341	0.622002401424689	1.11957156158562	2.51462662377838e-05	0.000280121644178295	0.00578786178102136	0.0358050213366455	0.30003174618689	-1.16466047211966	NA	NA	NA	NA	NA	5.37871271305267	19.1920778693749	acinar	NA	NA	NA	NA	NA	NA	NA	NA	NA	NA	NA	NA
B8T90R3F_AATATTGTGAAG	-6.50924697642424	-2.92808373918226	719	5888	1.06997282608696	1.15489130434783	B8T90R3F	F	DM	P90	B8	fixed	acinar	0.0839840408090113	0.0250719758938324	0.50965571412678	0.734932969787503	1.25376043684177	0.0190158173208311	0.0908898827954564	0.0259165059443335	0.196728218534941	0.432010078577574	-1.35974438052007	NA	NA	NA	NA	NA	0.213995462125617	14.6476995830843	acinar	NA	NA	NA	NA	NA	NA	NA	NA	NA	NA	NA	NA
B8W90R3M_CCAGGCGAAGCT	-11.885564073884	-9.53025876926122	1883	15267	1.30346498984738	2.88203314338115	B8W90R3M	M	CTRL	P90	B8	fixed	acinar	0.29456179484066	0.37093020399499	0.0152067866951721	0.985549571184473	1.54539093330485	0.0190158173208311	0.0501719454595419	0.000333100319755163	0.0687140312181998	0.479818386638517	-0.80740573080627	-19.1774251045333	2.32233995304581	acinar	0.616610585279809	-1.81277209190051	-18.7254046980275	2.2369102007191	acinar	NA	NA	NA	NA	NA	NA	NA	NA	NA	NA	NA	NA
B8W90R3M_ATCCGGAAACAT	-4.49878293848511	-11.5689197696372	1382	14209	0.900837497360828	1.67499472165529	B8W90R3M	M	CTRL	P90	B8	fixed	acinar	0.150432955526979	0.00408968708676313	0.0259165059443335	0.505604198535904	1.12713824153226	2.51462662377838e-05	0.0501719454595419	0.0711065257225587	0.0672310543425875	0.409732232669364	-0.374608110008214	-18.6285102587164	1.49417241636058	acinar	0.662090288080247	-1.84904577278311	8.96527075335067	11.7700828650122	acinar	NA	NA	NA	NA	NA	NA	NA	NA	NA	NA	NA	NA
B8W90R3M_CTGCAGCGAGTT	-4.51772722742548	-11.6135271247966	1658	15087	1.15993902034864	2.29336514880361	B8W90R3M	M	CTRL	P90	B8	fixed	acinar	0.114558865969559	0.202231579819505	0.000836609804260927	0.741700346919856	1.22489204254339	0.0080868707295433	0.0305555159083348	0.0152067866951721	0.0979873099018816	0.44230513931344	-0.361520726830074	-19.1496982103296	2.12778285378271	acinar	0.63171786671003	-1.83511168461093	8.97555655976238	11.7523219294126	acinar	NA	NA	NA	NA	NA	NA	NA	NA	NA	NA	NA	NA
B8W90R3M_GTGAACCGGTGC	-11.5376669264181	-9.2730967724104	1558	13712	0.765752625437573	2.18786464410735	B8W90R3M	M	CTRL	P90	B8	fixed	acinar	0.429889948156772	0.444555134519806	0.0127899811630507	1.00909155980021	1.6113836558998	2.51462662377838e-05	0.000280121644178295	0.0291542655468491	0.086194839180348	0.794294296016851	-0.865650955278189	-18.6796119946135	2.19232365023469	acinar	0.592056165950084	-1.78526123030083	5.55592220947641	16.4203704226118	acinar	NA	NA	NA	NA	NA	NA	NA	NA	NA	NA	NA	NA
B8W90R3M_CTAGTATCTAGT	-11.5630787130493	-9.59643038023557	1521	14363	0.912065724430829	1.53867576411613	B8W90R3M	M	CTRL	P90	B8	fixed	acinar	0.29456179484066	0.635560235280115	0.128891963182241	1.06853951342339	1.5324677368381	0.00987506410749395	0.000938229138983768	0.00429726377263986	0.147959589451246	0.512224561538462	-0.844011292950732	-18.7236199136872	-0.52523670599004	acinar	0.95510596463681	-1.85073079345168	6.63600440933262	17.1401985272089	acinar	NA	NA	NA	NA	NA	NA	NA	NA	NA	NA	NA	NA
B8W90R3M_CTCACCTAGGGT	-11.0706408876023	-10.3708680614113	1611	15609	1.06348901274905	2.03087962073163	B8W90R3M	M	CTRL	P90	B8	fixed	acinar	0.114558865969559	0.530741517805331	0.128891963182241	0.914775228040315	1.53117619789916	0.0376366242533116	0.0159453593945192	0.0438327184162281	0.0970939779073847	0.404785943347661	-0.8344306566167	-18.8710671969785	0.578032144549441	acinar	0.789873174830719	-1.88938323573739	6.68274651075646	17.2419802411023	acinar	NA	NA	NA	NA	NA	NA	NA	NA	NA	NA	NA	NA
B8W90R3M_TAAACCCAGGAA	-4.41936818750198	-3.62377842454847	1246	11099	1.00909991891161	1.91909181007298	B8W90R3M	M	CTRL	P90	B8	fixed	acinar	0.35737349540004	0.307010025667526	0.094976953831674	0.793268097058671	1.16360103525796	0.0214915672116396	0.0642128529042165	0.00429726377263986	0.214526071078658	0.476601228718273	-1.37808309643206	-11.380847182982	-2.32574741681432	acinar	1.09305606615873	-0.794936672294471	-18.0192930466961	2.40071743300932	acinar	NA	NA	NA	NA	NA	NA	NA	NA	NA	NA	NA	NA
B8W90R3M_GATCTTATAGGA	-4.47314380751509	-11.4541074017869	1386	12468	1.21110041706769	2.11742059672762	B8W90R3M	M	CTRL	P90	B8	fixed	acinar	0.35737349540004	0.0908898827954564	0.0291542655468491	0.656383364739476	1.14403596070318	0.0080868707295433	0.00612489057131551	0.00429726377263986	0.233833015829278	0.45974593728156	-0.410342298611414	-18.6545753717397	2.39463664971411	acinar	0.569548916080009	-1.76092301222382	9.05136814638418	11.7454911410119	acinar	NA	NA	NA	NA	NA	NA	NA	NA	NA	NA	NA	NA
B8W90R3M_CCACGGTCATCA	-4.55648379126104	-3.58457424211878	1238	9865	0.94272681196148	2.26051697921946	B8W90R3M	M	CTRL	P90	B8	fixed	acinar	0.0376366242533116	0.307010025667526	0.169034940250321	0.694017543307738	1.32645240866733	0.0214915672116396	0.00408968708676313	0.0127899811630507	0.0934833490234734	0.432050680057809	-1.37514540389262	-10.9807206643761	2.5856207412178	acinar	0.615386882318676	-1.27763514666008	-4.08652909176719	14.9481849399933	acinar	NA	NA	NA	NA	NA	NA	NA	NA	NA	NA	NA	NA
B8W90R3M_CTGATGGAACTN	-4.48162248236379	-3.58800701931493	1059	10294	0.932582086652419	1.12687002137167	B8W90R3M	M	CTRL	P90	B8	fixed	acinar	0.29456179484066	0.307010025667526	0.00429726377263986	0.733578918747977	1.09670890245802	0.0214915672116396	0.0123469950216026	0.0127899811630507	0.304950623354216	0.372256447896052	-1.37604234647383	-9.88414322337337	2.07530477395451	acinar	0.820877718831277	-1.25987737357259	0.105935752962232	17.7618416243414	acinar	NA	NA	NA	NA	NA	NA	NA	NA	NA	NA	NA	NA
B8W90R3M_CTTATCTATAGC	-10.2977143766854	-4.79738486751502	1747	12384	1.13049095607235	2.32558139534884	B8W90R3M	M	CTRL	P90	B8	fixed	acinar	0.514967853674213	0.202231579819505	0.413597814071341	1.10176018864314	1.84398264396503	0.0080868707295433	0.0642128529042165	0.00429726377263986	0.20622451213844	0.443682156609322	-1.32190563978657	-13.8818106502327	-1.98772746730647	acinar	0.921724601571555	-1.2302113160082	5.04110155111592	15.8328092479168	acinar	NA	NA	NA	NA	NA	NA	NA	NA	NA	NA	NA	NA
B8W90R3M_TGCGTATCGTGT	-5.77737356405552	-4.61160819353907	1244	10920	1.30952380952381	1.62087912087912	B8W90R3M	M	CTRL	P90	B8	fixed	acinar	0.150432955526979	0.307010025667526	0.336172248205161	0.817383272584378	1.24817309704436	0.114558865969559	0.0123469950216026	0.000836609804260927	0.233612278925932	0.450916156731999	-1.42674385648738	-10.2824678308773	1.59430493857977	acinar	0.828381618912363	-1.26468840927753	4.70475657834039	15.3452130210929	acinar	NA	NA	NA	NA	NA	NA	NA	NA	NA	NA	NA	NA
B8W90R4M_TACAATCTCAGG	-3.29522094559388	-3.20544668455227	1052	7585	1.92485168094924	2.53131179960448	B8W90R4M	M	CTRL	P90	B8	fixed	acinar	0.192000304528807	0.530741517805331	0.000836609804260927	0.98836871534297	1.48785223057337	0.0584154886858554	0.00612489057131551	0.0127899811630507	0.0578830047265562	0.369685513642798	-1.39330116909686	-8.54853875577164	-3.12658070306274	acinar	1.44596227824594	-0.0684161695874262	-2.91488411557904	16.1649749331673	acinar	NA	NA	NA	NA	NA	NA	NA	NA	NA	NA	NA	NA
B8W90R4M_TAGGAACAATTC	-4.72911147795027	-10.1931312641076	493	3463	1.50158821830783	1.6170950043315	B8W90R4M	M	CTRL	P90	B8	fixed	acinar	0.239795621248148	0.0642128529042165	0.0127899811630507	0.400052147159593	0.902773093631984	0.0214915672116396	0.0159453593945192	0.00578786178102136	0.0364653669145029	0.378808951263906	-0.815531229904243	NA	NA	NA	NA	NA	NA	NA	NA	NA	NA	NA	NA	NA	NA	NA	NA	NA	NA	NA	NA
B9T90R4F_CTTGTTTCGGCG	-6.6540082565733	-2.87250381144896	934	9057	0.706635751352545	3.56630230760738	B9T90R4F	F	DM	P90	B9	fixed	acinar	0.00179173152912752	0.00612489057131551	0.413597814071341	0.753946064110219	1.18509342857782	0.0080868707295433	0.00408968708676313	0.0127899811630507	0.170971093667504	0.430315014436479	-1.35760317878731	NA	NA	NA	NA	NA	2.3717193307243	7.77948579587607	acinar	NA	NA	NA	NA	NA	NA	NA	NA	NA	NA	NA	NA
B9T90R4F_TCGAAAGCCTCN	-6.65279435939155	-1.80598539472399	936	9326	0.868539566802488	2.49839159339481	B9T90R4F	F	DM	P90	B9	fixed	acinar	0.0376366242533116	0.000280121644178295	0.336172248205161	0.638730723468109	1.34267799301355	0.00987506410749395	0.0305555159083348	0.0152067866951721	0.0842532779443943	0.422172638017949	-1.30909561733705	NA	NA	NA	NA	NA	-1.45933885296518	13.4438893628975	acinar	NA	NA	NA	NA	NA	NA	NA	NA	NA	NA	NA	NA
B9T90R4F_AGCAAGTGAGAG	-4.86823627354644	-2.25751852829025	933	8438	0.829580469305523	2.2280161175634	B9T90R4F	F	DM	P90	B9	fixed	acinar	0.00987506410749395	0.000938229138983768	0.50965571412678	0.605787671616054	1.25230610356835	0.0584154886858554	0.0423255107035886	0.0667552039255145	0.213553078457928	0.479612616526749	-1.32153662040392	NA	NA	NA	NA	NA	1.85393698620612	7.49965753354052	acinar	NA	NA	NA	NA	NA	NA	NA	NA	NA	NA	NA	NA
B9T90R4F_TGCTATGCAAGC	-7.8809354555371	-0.718073186866651	646	3975	1.0314465408805	3.06918238993711	B9T90R4F	F	DM	P90	B9	fixed	acinar	0.150432955526979	0.0423255107035886	0.336172248205161	0.632382203552114	1.2263681123322	0.0376366242533116	0.0123469950216026	0.00578786178102136	0.128548130468693	0.490686506172797	-1.27444790908528	NA	NA	NA	NA	NA	-1.32227301156999	17.2327878143877	acinar	NA	NA	NA	NA	NA	NA	NA	NA	NA	NA	NA	NA
B9T90R4F_TGCTATGCAGCN	-7.91532447800074	-0.697301967090639	543	3225	1.05426356589147	2.97674418604651	B9T90R4F	F	DM	P90	B9	fixed	acinar	0.0376366242533116	0.0123469950216026	0.094976953831674	0.267650289395589	0.728053560185333	0.0376366242533116	0.0423255107035886	0.000333100319755163	0.103803990733887	0.3567913952053	-1.27217532624721	NA	NA	NA	NA	NA	-3.27492815011892	17.9587721054484	acinar	NA	NA	NA	NA	NA	NA	NA	NA	NA	NA	NA	NA
B9W90R5M_GTGTACTAGCTG	-11.4351709137508	-16.4895501198242	2171	20793	1.02919251671236	2.17861780406868	B9W90R5M	M	CTRL	P90	B9	fixed	acinar	0.0214915672116396	0.202231579819505	0.094976953831674	0.755260072128543	1.94896060804387	0.0214915672116396	0.000280121644178295	0.0291542655468491	0.0918920344902816	0.517938014259442	-0.0884736323337095	-24.4098055326564	-0.643068671908147	acinar	0.955075916435496	-1.72237272012338	11.4042239532598	19.507858464505	acinar	NA	NA	NA	NA	NA	NA	NA	NA	NA	NA	NA	NA
B9W90R5M_AGTGTGGACACG	-11.5197468554353	-16.4135102883796	2152	21309	0.708620770566427	2.56229762072364	B9W90R5M	M	CTRL	P90	B9	fixed	acinar	0.0584154886858554	0.530741517805331	0.169034940250321	0.953476680530544	2.07752211546767	0.0214915672116396	0.000280121644178295	0.0291542655468491	0.182080992747822	0.524472704223528	-0.0973365872556365	-24.0834446732328	-0.659792500481141	acinar	0.969327335031487	-1.78902032408129	11.0049788222361	19.3063162154834	acinar	NA	NA	NA	NA	NA	NA	NA	NA	NA	NA	NA	NA
B9W90R5M_CCTAGTTCGGGA	-10.7016547363194	-14.8288698493456	1847	19358	0.635396218617626	1.87519371835933	B9W90R5M	M	CTRL	P90	B9	fixed	acinar	0.0839840408090113	0.530741517805331	0.169034940250321	0.969337812907528	1.89919030327774	0.00987506410749395	0.0123469950216026	0.047735551789398	0.125268036557836	0.481019792980647	-0.219468326446701	-22.700802237981	-0.472722906284236	acinar	0.956301586468602	-1.96356966638385	10.455102564207	18.602036514771	acinar	NA	NA	NA	NA	NA	NA	NA	NA	NA	NA	NA	NA
B9W90R5M_CGTGCTACGTGA	-12.23570563329	-16.4946539982795	2142	21995	0.67742668788361	1.93680381904978	B9W90R5M	M	CTRL	P90	B9	fixed	acinar	0.0376366242533116	0.635560235280115	0.413597814071341	1.10299878260815	1.86092619656157	0.00987506410749395	0.0305555159083348	0.000836609804260927	0.129381980371536	0.385271208513494	-0.119838263906107	-24.9694425098546	-1.4671646822621	acinar	0.913174163206618	-1.38814765743141	10.5818847684226	20.1385167893322	acinar	NA	NA	NA	NA	NA	NA	NA	NA	NA	NA	NA	NA
B9W90R5M_ATGAGATCTCTT	-10.9276321037257	-14.7419873835574	1807	19159	0.866433529933712	1.98862153557075	B9W90R5M	M	CTRL	P90	B9	fixed	acinar	0.0839840408090113	0.787738417977391	0.216148774191571	1.04330780033209	2.00745850128754	0.0214915672116396	0.00408968708676313	0.047735551789398	0.115747579866559	0.421847452676006	-0.245663590042202	-21.3723387521591	-0.651919299824567	acinar	0.983078142255312	-1.997176147113	10.2411304037549	19.0932095913159	acinar	NA	NA	NA	NA	NA	NA	NA	NA	NA	NA	NA	NA
B9W90R5M_GTCCACGCATCT	-10.5895880710838	-13.3625232733348	1977	17797	0.797887284373771	2.7027027027027	B9W90R5M	M	CTRL	P90	B9	fixed	acinar	0.0214915672116396	0.37093020399499	0.216148774191571	0.744046230632013	1.7776731471766	0.0376366242533116	0.00408968708676313	0.00578786178102136	0.0999710608042215	0.40613973943772	-0.420690971786114	-21.085853590939	-0.87864149549412	acinar	1.00858194095088	-1.98802855693409	8.58400704002601	18.0208790683474	acinar	NA	NA	NA	NA	NA	NA	NA	NA	NA	NA	NA	NA
B9W90R5M_CTCAATCTCCAA	-9.15237021890744	-12.0910947174739	1718	15720	1.14503816793893	2.75445292620865	B9W90R5M	M	CTRL	P90	B9	fixed	acinar	0.0584154886858554	0.25113537430693	0.00429726377263986	0.597035096950569	1.63524236384685	0.0376366242533116	0.000280121644178295	0.0438327184162281	0.0737658271916689	0.266547491019876	-0.62969765257302	-19.1089106260195	1.33214867219718	acinar	0.704131972379593	-1.89167000261691	7.58154416367815	16.5702758331308	acinar	NA	NA	NA	NA	NA	NA	NA	NA	NA	NA	NA	NA
B9W90R5M_ATCCAGCTTCCC	-10.4487323788264	-14.4804073263993	1909	18667	0.578561097123266	2.31424438849306	B9W90R5M	M	CTRL	P90	B9	fixed	acinar	0.150432955526979	0.635560235280115	0.216148774191571	1.07778990637994	1.80055323516082	0.0376366242533116	0.00612489057131551	0.0291542655468491	0.241577936624092	0.262831697393706	-0.252810602136095	-21.8935700181736	0.488301929071848	acinar	0.84926095847536	-2.03519956115035	8.68081385010755	16.1946554919124	acinar	NA	NA	NA	NA	NA	NA	NA	NA	NA	NA	NA	NA
B9W90R5M_AGCATTGGGTAC	-10.4667988072886	-13.29433268477	1918	17370	1.14565342544617	2.65975820379965	B9W90R5M	M	CTRL	P90	B9	fixed	acinar	0.0214915672116396	0.307010025667526	0.216148774191571	0.666769342945681	1.52034185574199	0.0584154886858554	0.122573185724088	0.0291542655468491	0.05124557343369	0.439608831737404	-0.428030265431532	-20.8904649955195	-0.757765341276986	acinar	1.00233841705186	-1.99451497477298	8.09782800234197	17.8319835204588	acinar	NA	NA	NA	NA	NA	NA	NA	NA	NA	NA	NA	NA
B9W90R5M_CAAAGGCATAGT	-8.00388296634738	-11.3509280071669	1598	15022	1.28478231926508	1.99041405937958	B9W90R5M	M	CTRL	P90	B9	fixed	acinar	0.0839840408090113	0.202231579819505	0.0438327184162281	0.51904199896914	1.52951186878057	0.0376366242533116	0.000280121644178295	0.0667552039255145	0.0744396131240605	0.28680756736686	-0.751756794248931	-18.0539584528008	0.745944864523593	acinar	0.726280340231566	-1.84802204983896	7.43802651842285	16.8261871707478	acinar	NA	NA	NA	NA	NA	NA	NA	NA	NA	NA	NA	NA
B9W90R5M_GACCTCTTAGTC	-7.38197955967857	-11.2994849591276	1494	15338	0.89320641543878	2.52314512974312	B9W90R5M	M	CTRL	P90	B9	fixed	acinar	0.29456179484066	0.25113537430693	0.094976953831674	0.807074835075227	1.97207028178384	0.0584154886858554	0.0123469950216026	0.0438327184162281	0.0330541668396282	0.312041497181781	-0.723124765597973	-17.81200874339	-0.403514139568632	acinar	0.891984327704476	-1.79570834899148	6.71737104759467	15.4161300759313	acinar	NA	NA	NA	NA	NA	NA	NA	NA	NA	NA	NA	NA
B9W90R5M_CGTAATTCCTGG	-7.16695579575119	-10.9391412189138	1647	14775	0.642978003384095	1.98984771573604	B9W90R5M	M	CTRL	P90	B9	fixed	acinar	0.429889948156772	0.444555134519806	0.0667552039255145	0.960633014976184	2.08264410277712	0.00987506410749395	0.00612489057131551	0.0667552039255145	0.0729966844129668	0.329883356464859	-0.798659304025701	-17.3909516312054	1.78474361518342	acinar	0.58997923025896	-1.72820614891748	6.96954068926414	14.9976413380995	acinar	NA	NA	NA	NA	NA	NA	NA	NA	NA	NA	NA	NA
B9W90R5M_CGCTGGTAGGAC	-7.28194100668604	-11.1033046403505	1412	15189	0.566199223121996	2.17262492593324	B9W90R5M	M	CTRL	P90	B9	fixed	acinar	0.29456179484066	0.122573185724088	0.000333100319755163	0.621746859496584	1.78349812952793	0.0214915672116396	0.00408968708676313	0.0259165059443335	0.0751179110261002	0.327755265942386	-0.765474487799973	-18.6518091235814	1.75896414163296	acinar	0.635823881333753	-1.82905989961233	6.54085191064673	14.9584392618122	acinar	NA	NA	NA	NA	NA	NA	NA	NA	NA	NA	NA	NA
B9W90R5M_TCACAGACTACT	-7.65270033451095	-10.9720336082217	1618	14471	2.17676732775897	2.07311174072282	B9W90R5M	M	CTRL	P90	B9	fixed	acinar	0.114558865969559	0.159555753049593	0.0438327184162281	0.516250807390765	1.56001048274125	0.00987506410749395	0.00612489057131551	0.0127899811630507	0.213285039945015	0.249606415987616	-0.822823614474339	-17.1116091161665	0.167192745924458	acinar	0.776172133403197	-1.77591400236859	7.49317727820884	16.2345545831178	acinar	NA	NA	NA	NA	NA	NA	NA	NA	NA	NA	NA	NA
B9W90R5M_CGATTCGGGATG	-7.48969662604178	-10.710573481174	1575	14196	0.936883629191322	1.8385460693153	B9W90R5M	M	CTRL	P90	B9	fixed	acinar	0.239795621248148	0.202231579819505	0.00429726377263986	0.527968121573297	1.5802386674098	0.00987506410749395	0.0305555159083348	0.00429726377263986	0.0608234284241759	0.348532426056916	-0.875575347959393	-18.5289795014944	1.10818375923324	acinar	0.701092032901654	-1.86702105036607	7.28840081844273	15.9326637898441	acinar	NA	NA	NA	NA	NA	NA	NA	NA	NA	NA	NA	NA
B9W90R5M_TGCTTGACACAT	-9.84798934198598	-13.3845665938084	1709	16219	0.70904494728405	2.13946605832665	B9W90R5M	M	CTRL	P90	B9	fixed	acinar	0.150432955526979	0.37093020399499	0.271308135099691	0.892833150957584	1.91220533178369	0.0839840408090113	0.000938229138983768	0.0152067866951721	0.0960987343596763	0.456749662362177	-0.385626717679975	-19.3513213942348	-1.26475530643248	acinar	1.03343957719789	-1.87083381797232	8.48401522621744	17.2424667717471	acinar	NA	NA	NA	NA	NA	NA	NA	NA	NA	NA	NA	NA
B9W90R5M_CGGTGTCTACGG	-7.4624204808465	-11.6102537060736	1710	14900	0.85234899328859	2.16778523489933	B9W90R5M	M	CTRL	P90	B9	fixed	acinar	0.29456179484066	0.122573185724088	0.00578786178102136	0.51015230698332	1.51441083419408	0.0214915672116396	0.00612489057131551	0.000333100319755163	0.168059996910883	0.458201036397304	-0.651052817593762	-19.0235466557072	1.58911728081411	acinar	0.671753852772462	-1.87161687241163	6.65035641997138	15.4520189906657	acinar	NA	NA	NA	NA	NA	NA	NA	NA	NA	NA	NA	NA
B9W90R5M_CATCTCGTGTCA	-7.50177409025064	-11.519822855129	1709	15194	0.717388442806371	2.02053442148216	B9W90R5M	M	CTRL	P90	B9	fixed	acinar	0.192000304528807	0.635560235280115	0.094976953831674	0.887531575333529	1.97802906401258	0.0584154886858554	0.0501719454595419	0.000836609804260927	0.0584234092643402	0.520322080188071	-0.676122773196446	-19.6071767825429	-1.55109847586546	acinar	1.05325907357464	-1.87081475454345	7.13230598307337	16.1743347244798	acinar	NA	NA	NA	NA	NA	NA	NA	NA	NA	NA	NA	NA
B9W90R5M_GCTCTTAGAGCC	-7.05761774552721	-11.3018057889559	1437	14428	1.15747158303299	2.41890767951206	B9W90R5M	M	CTRL	P90	B9	fixed	acinar	0.429889948156772	0.635560235280115	0.0438327184162281	1.12524128129653	2.11790697177754	0.00179173152912752	0.00612489057131551	0.0667552039255145	0.0993400304549836	0.642114869429307	-0.702203351105814	-17.4040174584939	-0.249596788131155	acinar	0.851506741061541	-1.77541516183068	7.31220306496891	15.4343276549265	acinar	NA	NA	NA	NA	NA	NA	NA	NA	NA	NA	NA	NA
B9W90R5M_GGCCCCTCTGGG	-7.72776256351987	-10.8676587103629	1685	14877	0.571351751025072	2.02997916246555	B9W90R5M	M	CTRL	P90	B9	fixed	acinar	0.29456179484066	0.37093020399499	0.094976953831674	0.808921450386511	1.74460436802835	0.0376366242533116	0.0159453593945192	0.0127899811630507	0.293379053264631	0.432282098243257	-0.852512107274747	-19.1776768902385	-1.3729797325932	acinar	1.03438689322565	-1.84600691952898	7.76461451575888	15.2103833738297	acinar	NA	NA	NA	NA	NA	NA	NA	NA	NA	NA	NA	NA
B9W90R5M_CTGCATCTCCCG	-5.74328239883434	-10.6389758021561	1275	13373	0.658042324085845	1.80961639123607	B9W90R5M	M	CTRL	P90	B9	fixed	acinar	0.429889948156772	0.530741517805331	0.094976953831674	1.06726143629753	2.19700831329832	2.51462662377838e-05	0.0159453593945192	0.0259165059443335	0.0804908013086699	0.685591793829861	-0.774262792012712	-17.1362730397122	0.719490838877629	acinar	0.710526617155225	-1.78397537982118	5.86069919029128	14.7462129913351	acinar	NA	NA	NA	NA	NA	NA	NA	NA	NA	NA	NA	NA
B9W90R5M_GACGTTTGAAAC	-6.43159848125581	-9.5639627216056	1464	13146	0.562908869618135	2.160352959075	B9W90R5M	M	CTRL	P90	B9	fixed	acinar	0.35737349540004	0.444555134519806	0.0438327184162281	0.875679644452223	1.98330831628278	0.00987506410749395	0.0250719758938324	0.00429726377263986	0.112635907298833	0.518703405728675	-1.06529608189019	-13.0390360778801	-1.36833894930086	acinar	0.9362026579412	-1.23160667842879	4.9482503876729	14.4786413336351	acinar	NA	NA	NA	NA	NA	NA	NA	NA	NA	NA	NA	NA
B9W90R5M_TTGCCAATTTAC	-6.81865561814987	-8.99929635272762	1374	12957	0.918422474338195	2.23817241645443	B9W90R5M	M	CTRL	P90	B9	fixed	acinar	0.239795621248148	0.444555134519806	0.00429726377263986	0.827440216837417	1.91331214184246	0.00179173152912752	0.0159453593945192	0.0152067866951721	0.0595426847876844	0.604035991406904	-1.1781064338724	-16.4908098599594	-1.18630535233809	acinar	0.951150133638611	-1.62644294437696	5.06354224016574	14.9865835624151	acinar	NA	NA	NA	NA	NA	NA	NA	NA	NA	NA	NA	NA
B9W90R5M_TCCTATGCGTAT	-6.36345714035218	-9.93791754353465	1393	13299	0.646665162794195	2.17309572148282	B9W90R5M	M	CTRL	P90	B9	fixed	acinar	0.514967853674213	0.635560235280115	0.169034940250321	1.25171718946897	2.36892522861679	0.0376366242533116	0.000280121644178295	0.00429726377263986	0.0777690649584703	0.467905300598617	-0.983915261489986	-15.5093385264029	0.0334181249709579	acinar	0.771885626463577	-1.63149031899568	5.20639362733246	14.6206745656186	acinar	NA	NA	NA	NA	NA	NA	NA	NA	NA	NA	NA	NA
B9W90R5M_AAATCGACACCT	-7.17017152624549	-10.1921721688255	1411	13554	0.91485908218976	1.73380551866608	B9W90R5M	M	CTRL	P90	B9	fixed	acinar	0.35737349540004	0.0908898827954564	0.0127899811630507	0.51627964950174	1.67867849913169	0.00272623394073856	0.0305555159083348	0.000333100319755163	0.403283951723269	0.346339875651825	-0.974907354410069	-15.5714145849145	0.571816814551704	acinar	0.698218153601564	-1.66800875928777	6.08651245870266	14.7047768448202	acinar	NA	NA	NA	NA	NA	NA	NA	NA	NA	NA	NA	NA
B9W90R5M_CAACTCGTCGCG	-6.78437035173362	-8.593710078432	1459	13099	0.702343690358043	1.99251851286358	B9W90R5M	M	CTRL	P90	B9	fixed	acinar	0.114558865969559	0.37093020399499	0.0127899811630507	0.721079803247398	1.82302682969709	0.00179173152912752	0.00612489057131551	0.0152067866951721	0.135907982552328	0.471411960005625	-1.23693176955518	-13.1393083196513	-1.6037448578709	acinar	0.943828497415799	-1.20910111134561	4.57029494598161	15.7083641374401	acinar	NA	NA	NA	NA	NA	NA	NA	NA	NA	NA	NA	NA
B9W90R5M_GCTGCCCATGTT	-7.83520560207882	-10.9354007812866	1378	14332	0.865196762489534	1.86296399665085	B9W90R5M	M	CTRL	P90	B9	fixed	acinar	0.239795621248148	0.0908898827954564	0.0127899811630507	0.488109902549306	1.38363748624449	0.0376366242533116	0.00612489057131551	0.000333100319755163	0.18379389491605	0.347058355460338	-0.842532958827165	-18.5667324351488	-0.911344152368126	acinar	0.992294494837462	-1.82571151225616	10.0916521049322	13.8297416576639	acinar	NA	NA	NA	NA	NA	NA	NA	NA	NA	NA	NA	NA
B9W90R5M_CTCAACCTCACA	-6.47380117438323	-9.00347274419212	1430	13458	1.96908901768465	2.652697280428	B9W90R5M	M	CTRL	P90	B9	fixed	acinar	0.150432955526979	0.000280121644178295	0.00578786178102136	0.274331237049535	1.10084562379885	0.00987506410749395	0.0501719454595419	0.00578786178102136	0.175681307555847	0.359993955681446	-1.16759982048848	-15.5491708072785	0.133121289894501	acinar	0.758820280798305	-1.64159708112819	7.30210543829684	13.1527273878684	acinar	NA	NA	NA	NA	NA	NA	NA	NA	NA	NA	NA	NA
B9W90R5M_CCCGTGACCATG	-5.66118727020251	-8.8650725750018	1619	13000	0.853846153846154	1.9	B9W90R5M	M	CTRL	P90	B9	fixed	acinar	0.514967853674213	0.0123469950216026	0.00429726377263986	0.618700715615561	1.49681748005204	0.00987506410749395	0.00612489057131551	0.00578786178102136	0.195662988458486	0.490051772019157	-1.15570663904658	-14.7715108099783	1.75897157159387	acinar	0.497856752350634	-1.58052254134925	7.64365143254469	10.922346698632	acinar	NA	NA	NA	NA	NA	NA	NA	NA	NA	NA	NA	NA
B9W90R5M_GGCTTTCTCTTT	-6.79603485176707	-8.93712189986524	1297	12719	0.801949838823807	1.91052755719789	B9W90R5M	M	CTRL	P90	B9	fixed	acinar	0.0839840408090113	0.307010025667526	0.0259165059443335	0.646966766334647	1.66614809093737	2.51462662377838e-05	0.000280121644178295	0.0152067866951721	0.214451157882922	0.448284417860721	-1.18695418265957	-15.0391832568181	1.98891922052406	acinar	0.471857045389619	-1.57895134577931	4.88880868940484	15.3279564657481	acinar	NA	NA	NA	NA	NA	NA	NA	NA	NA	NA	NA	NA
B9W90R5M_CGCTAACTTCTC	-4.14071960474411	-11.0187596008357	1477	11744	1.26021798365123	2.71628065395095	B9W90R5M	M	CTRL	P90	B9	fixed	acinar	0.239795621248148	0.0250719758938324	0.0438327184162281	0.425052985935478	1.03185898228388	0.0347344516027309	0.000938229138983768	0.0152067866951721	0.0955656237291129	0.380237017856972	-0.533670980102563	-11.6274040653803	-1.9615657261692	acinar	1.06335396555902	-0.927371563247904	7.81271070608196	10.4024061418844	acinar	NA	NA	NA	NA	NA	NA	NA	NA	NA	NA	NA	NA
B9W90R5M_TTAGGCGCAGCA	-6.28045945743694	-9.84659189534933	1235	12895	1.79914695618457	2.11709965102753	B9W90R5M	M	CTRL	P90	B9	fixed	acinar	0.514967853674213	0.307010025667526	0.0259165059443335	0.856997063369757	1.95071409651126	0.00987506410749395	0.00408968708676313	0.0127899811630507	0.115546715365863	0.446304688704247	-0.998796283159171	-15.2925323912094	0.256598719128445	acinar	0.731604138690999	-1.63384548590968	5.79930607011058	14.7106880639616	acinar	NA	NA	NA	NA	NA	NA	NA	NA	NA	NA	NA	NA
B9W90R5M_AGTCAGGACGTC	-5.32833893520711	-8.72341247646035	1453	12077	1.10954707294858	1.54011757886892	B9W90R5M	M	CTRL	P90	B9	fixed	acinar	0.429889948156772	0.0642128529042165	0.00578786178102136	0.680299422651844	1.57616839540385	0.00272623394073856	0.000938229138983768	0.00578786178102136	0.172815088156734	0.476634081095295	-1.1603620265863	-15.4847289456403	4.38697694711722	acinar	0.0426114666016789	-1.12506014378558	6.09879559380034	14.2136824911381	acinar	NA	NA	NA	NA	NA	NA	NA	NA	NA	NA	NA	NA
B9W90R5M_GTTACCCTACCC	-6.28127864672872	-10.0811752619821	1213	12471	0.705637078021009	1.70796247293721	B9W90R5M	M	CTRL	P90	B9	fixed	acinar	0.29456179484066	0.635560235280115	0.0438327184162281	0.962851139997703	2.05158767742377	2.51462662377838e-05	0.000938229138983768	0.00578786178102136	0.110390996446227	0.271673211033665	-0.947276991917545	-17.619401366635	0.832850304349029	acinar	0.704756997575862	-1.81682413749569	6.84882426539942	14.9167807061336	acinar	NA	NA	NA	NA	NA	NA	NA	NA	NA	NA	NA	NA
B9W90R5M_GTGCTTTTGCTA	-6.22881729360185	-9.73776116738281	1228	12417	1.11943303535476	2.12611741966659	B9W90R5M	M	CTRL	P90	B9	fixed	acinar	0.35737349540004	0.202231579819505	0.0127899811630507	0.631910733020736	1.73460561439525	0.0584154886858554	0.0423255107035886	0.00429726377263986	0.0834970573782949	0.410213864116034	-1.01888801669046	-15.1457121513868	0.812543897022951	acinar	0.648071582123223	-1.64742229705298	5.82383023035706	14.5320540682568	acinar	NA	NA	NA	NA	NA	NA	NA	NA	NA	NA	NA	NA
B9W90R5M_CCACGCCAATAG	-6.41517652364013	-8.47883330432319	1303	12527	0.566775764349006	2.66624091961364	B9W90R5M	M	CTRL	P90	B9	fixed	acinar	0.0214915672116396	0.25113537430693	0.0667552039255145	0.519540351230925	1.5708539499987	0.00272623394073856	0.000938229138983768	0.047735551789398	0.10944003854644	0.480388254198723	-1.24690133977198	-12.9504294513345	-1.54435947469141	acinar	0.94973171038829	-1.19391379035858	4.45167331531675	14.3287604848796	acinar	NA	NA	NA	NA	NA	NA	NA	NA	NA	NA	NA	NA
B9W90R5M_TTCGACTGCCAG	-6.54714024673997	-7.44893961928819	1332	12662	0.805559943136945	1.83225398831148	B9W90R5M	M	CTRL	P90	B9	fixed	acinar	0.0376366242533116	0.159555753049593	0.094976953831674	0.571298911714498	1.50203209201886	0.00179173152912752	0.0250719758938324	0.0438327184162281	0.0625273678656646	0.507021964064724	-1.3700488758011	-15.3418109408861	4.31262514409649	acinar	0.0568497318904979	-1.13269629176496	3.75061635815768	15.5630999943848	acinar	NA	NA	NA	NA	NA	NA	NA	NA	NA	NA	NA	NA
B9W90R5M_TGCAAATTCGAA	-5.26506456028597	-7.69606060192208	1464	10875	1.17701149425287	1.45287356321839	B9W90R5M	M	CTRL	P90	B9	fixed	acinar	0.239795621248148	0.0250719758938324	0.000333100319755163	0.443724225988935	1.28085906055304	0.00987506410749395	0.0159453593945192	0.000333100319755163	0.0773829738577444	0.502282248735927	-1.26940411656164	-10.5114745408178	-1.91494295053932	acinar	1.1853661529348	-0.744953814016833	3.89070343106453	13.1368884005859	acinar	NA	NA	NA	NA	NA	NA	NA	NA	NA	NA	NA	NA
B9W90R5M_GTCCCAGCAGCC	-5.81439359251868	-7.25488827931511	1245	12295	0.862139080927206	2.11468076453843	B9W90R5M	M	CTRL	P90	B9	fixed	acinar	0.0376366242533116	0.202231579819505	0.128891963182241	0.52902148572012	1.30416696461112	0.00987506410749395	0.000280121644178295	0.000836609804260927	0.0631171494315899	0.565201810114821	-1.33736864975378	-10.9100969919453	-1.42997857605788	acinar	1.1132898334294	-0.909509727890196	3.48033833057848	15.5438043458957	acinar	NA	NA	NA	NA	NA	NA	NA	NA	NA	NA	NA	NA
B9W90R5M_AGGACGCTATGC	-4.33096858280518	-4.82321198452285	1140	10846	0.50709939148073	1.90853770975475	B9W90R5M	M	CTRL	P90	B9	fixed	acinar	0.0839840408090113	0.37093020399499	0.094976953831674	0.759495648654784	1.32055778128865	2.51462662377838e-05	0.00612489057131551	0.0152067866951721	0.233039546549502	0.525455273431575	-1.37907057685906	-10.4571768084912	-0.850196329020002	acinar	1.09519525477391	-0.949004052367901	-0.268853650790274	14.3843488469212	acinar	NA	NA	NA	NA	NA	NA	NA	NA	NA	NA	NA	NA
B9W90R5M_TGCCCCGTTGAC	-6.48401514609373	-9.78918006374646	1299	13269	0.746099932172733	2.69048157359258	B9W90R5M	M	CTRL	P90	B9	fixed	acinar	0.35737349540004	0.159555753049593	0.0127899811630507	0.622035815617166	1.737420604582	0.00987506410749395	0.000938229138983768	0.00578786178102136	0.144895755024808	0.212763555894927	-1.02261670384085	-15.2405537289566	0.252886288767335	acinar	0.730486798073045	-1.63016470347374	5.52315236446003	14.3242566582358	acinar	NA	NA	NA	NA	NA	NA	NA	NA	NA	NA	NA	NA
B9W90R5M_GTGCGCGTATAA	-5.59562042720907	-8.29218996951909	1389	12458	0.569914914111414	1.40471985872532	B9W90R5M	M	CTRL	P90	B9	fixed	acinar	0.514967853674213	0.202231579819505	0.128891963182241	0.833113823899707	1.89686135256663	0.0584154886858554	0.0250719758938324	0.0127899811630507	0.0367090492370816	0.446714712005387	-1.23950271123351	-14.8242434883417	1.93800972568545	acinar	0.4730907700741	-1.56941668105254	5.357085486992	14.530159576598	acinar	NA	NA	NA	NA	NA	NA	NA	NA	NA	NA	NA	NA
B9W90R5M_AGCCGTAGAGCG	-4.39676653876993	-6.39186049794668	1135	10673	0.927574252787407	1.88325681626534	B9W90R5M	M	CTRL	P90	B9	fixed	acinar	0.239795621248148	0.37093020399499	0.094976953831674	0.917952042371735	1.78639099173123	0.00272623394073856	0.0305555159083348	0.0438327184162281	0.145350482371694	0.488269572229244	-1.27662132556196	-11.217447144073	0.720126990958716	acinar	0.827040881494156	-1.29738091980071	1.61292179064267	15.6137506293294	acinar	NA	NA	NA	NA	NA	NA	NA	NA	NA	NA	NA	NA
B9W90R5M_TTCGCGCTCCTA	-4.99357625830503	-7.93243392734635	972	12197	0.631302779371977	1.63974747888825	B9W90R5M	M	CTRL	P90	B9	fixed	acinar	0.35737349540004	0.122573185724088	0.0438327184162281	0.594112236566046	1.55198826339419	0.0214915672116396	0.000280121644178295	0.000836609804260927	0.176867932582818	0.478165188685711	-1.23172174841121	-14.015772191489	0.700004786778869	acinar	0.654490552311375	-1.54534863373054	4.94184664080662	14.1996046569906	acinar	NA	NA	NA	NA	NA	NA	NA	NA	NA	NA	NA	NA
B9W90R5M_AAGGCTGACGCA	-6.08584284866424	-10.6777575565315	1196	13857	0.707223785812225	1.69589377210074	B9W90R5M	M	CTRL	P90	B9	fixed	acinar	0.514967853674213	0.25113537430693	0.094976953831674	0.898331646231423	1.96657614812187	0.00272623394073856	0.0159453593945192	0.00429726377263986	0.0723978013604504	0.447115442273434	-0.793858872306181	-15.5741612338441	1.28014306567287	acinar	0.597977718068388	-1.66472763980399	6.5986296400468	14.2236681362914	acinar	NA	NA	NA	NA	NA	NA	NA	NA	NA	NA	NA	NA
B9W90R5M_ACAGACAATGCT	-7.11634968861363	-7.75848361606265	1581	11746	4.38447130938192	1.71122084113741	B9W90R5M	M	CTRL	P90	B9	fixed	acinar	0.00272623394073856	0.0908898827954564	0.0667552039255145	0.409403033201377	1.37326580630079	0.00272623394073856	0.0159453593945192	0.0291542655468491	0.0796129472105894	0.514377126280929	-1.34309329137057	-14.8054636905849	-1.06637297505824	acinar	0.899370677276146	-1.46962502391913	5.10172416128453	16.8944542262125	acinar	NA	NA	NA	NA	NA	NA	NA	NA	NA	NA	NA	NA
B9W90R5M_ATCGCCTCAACA	-5.08160002326847	-8.7118303230818	1164	11926	1.86147912124769	1.35837665604561	B9W90R5M	M	CTRL	P90	B9	fixed	acinar	0.192000304528807	0.0250719758938324	0.000836609804260927	0.353894046808054	1.19054166599991	0.0376366242533116	0.000938229138983768	0.047735551789398	0.237383698643732	0.518769384228196	-1.14630215376511	-12.1751487946901	4.67452095354677	acinar	0.0754853440119312	-0.935439649256759	6.73565716224312	14.6693053113557	acinar	NA	NA	NA	NA	NA	NA	NA	NA	NA	NA	NA	NA
B9W90R5M_GTACTAGCCCAC	-4.7171936000185	-6.40105279831798	1170	10761	0.650497165690921	2.04441966360004	B9W90R5M	M	CTRL	P90	B9	fixed	acinar	0.429889948156772	0.307010025667526	0.094976953831674	0.916346665508956	1.63726140887679	2.51462662377838e-05	0.000938229138983768	0.00578786178102136	0.13016544860087	0.533818055342148	-1.29605815896619	-10.330075827037	-1.60902149464404	acinar	1.19143923517701	-0.779438456852279	2.11823584968562	12.8896363088525	acinar	NA	NA	NA	NA	NA	NA	NA	NA	NA	NA	NA	NA
B9W90R5M_TATACCCCCAGC	-6.24924092472476	-7.32781923522524	1209	11195	0.80393032603841	2.19740955783832	B9W90R5M	M	CTRL	P90	B9	fixed	acinar	0.239795621248148	0.37093020399499	0.128891963182241	0.83971480556646	1.50697942905392	0.0584154886858554	0.0305555159083348	0.0259165059443335	0.10120355900552	0.460382359002283	-1.36501976078191	-11.8361667728192	-1.34796798955294	acinar	1.01664844864472	-1.06692073851982	2.99469747356463	16.5806273260416	acinar	NA	NA	NA	NA	NA	NA	NA	NA	NA	NA	NA	NA
B9W90R5M_GCAAGAGTTTTC	-3.59230423366456	-6.74333062742304	1190	10534	0.844883235238276	1.93658629200684	B9W90R5M	M	CTRL	P90	B9	fixed	acinar	0.429889948156772	0.202231579819505	0.0438327184162281	0.837800684671068	1.84762784168998	2.51462662377838e-05	0.00408968708676313	0.000836609804260927	0.0742704671287686	0.327339434969656	-1.22344036451069	-12.6319500932453	-1.6707506563073	acinar	0.971899514369281	-1.13009453932161	4.83916168933524	13.020428872015	acinar	NA	NA	NA	NA	NA	NA	NA	NA	NA	NA	NA	NA
B9W90R5M_CATGTGTGTGAC	-5.47533128316979	-9.9205222187001	1277	12860	0.979782270606532	1.84292379471229	B9W90R5M	M	CTRL	P90	B9	fixed	acinar	0.35737349540004	0.25113537430693	0.169034940250321	0.734650693513155	1.67930753567343	2.51462662377838e-05	0.000280121644178295	0.000836609804260927	0.084066030502146	0.272790336859272	-0.935707765690365	-12.0146058844491	-1.89640284064113	acinar	1.02378336350848	-0.999885271563072	6.14085608745319	14.3262315377643	acinar	NA	NA	NA	NA	NA	NA	NA	NA	NA	NA	NA	NA
B9W90R5M_TTTTGGGTTTCT	-4.26432069834241	-5.19100912672964	997	10653	0.957476767107857	1.14521730967803	B9W90R5M	M	CTRL	P90	B9	fixed	acinar	0.29456179484066	0.530741517805331	0.094976953831674	0.943491158490573	1.71798027011141	0.00179173152912752	0.00612489057131551	0.000836609804260927	0.119088095474429	0.478240414223904	-1.35755878061155	-9.98982159236974	1.40421850499244	acinar	0.886985817271657	-1.22810238301596	2.42117225897827	13.0344253671462	acinar	NA	NA	NA	NA	NA	NA	NA	NA	NA	NA	NA	NA
B9W90R5M_GAAGCACTGTAN	-6.20035395176705	-4.85524419774032	1071	10281	0.641960898745259	1.98424277793989	B9W90R5M	M	CTRL	P90	B9	fixed	acinar	0.0584154886858554	0.202231579819505	0.216148774191571	0.495048492149371	1.05018238133363	0.00272623394073856	0.0250719758938324	0.00429726377263986	0.112345662158284	0.55572425416615	-1.44034644388334	-9.93756340347076	4.20135098838734	acinar	0.406668170082498	-1.08173993345445	5.7052233528609	9.20740132769287	acinar	NA	NA	NA	NA	NA	NA	NA	NA	NA	NA	NA	NA
B9W90R5M_AGGGGTTCGCTG	-8.46765649515681	-11.8131596593264	1667	15037	1.84877302653455	2.56035113386979	B9W90R5M	M	CTRL	P90	B9	fixed	acinar	0.150432955526979	0.159555753049593	0.000333100319755163	0.505038897472396	1.51785231803837	0.00987506410749395	0.000280121644178295	0.0259165059443335	0.127665730995596	0.505739936281015	-0.664624996918928	-18.6472270020707	2.26217093188309	acinar	0.582325093534569	-1.77492313125573	7.28458009807055	15.2571964494885	acinar	NA	NA	NA	NA	NA	NA	NA	NA	NA	NA	NA	NA
B9W90R5M_GGCTTTAGCTTN	-5.38831018039653	-3.76067400521882	1112	9564	0.784190715181933	1.57883730656629	B9W90R5M	M	CTRL	P90	B9	fixed	acinar	0.0214915672116396	0.159555753049593	0.336172248205161	0.602498392065933	1.29910953751361	0.00179173152912752	0.0123469950216026	0.0667552039255145	0.114534396593045	0.653440334119479	-1.3916545957424	-6.83503394050838	4.49395880500125	acinar	0.679630471389229	-1.15341857452823	-1.26005546164068	13.6968332770677	acinar	NA	NA	NA	NA	NA	NA	NA	NA	NA	NA	NA	NA
B9W90R5M_GTAGCCTGAAAG	-3.78384783837405	-7.42788502763187	1223	10736	1.17362146050671	2.70119225037258	B9W90R5M	M	CTRL	P90	B9	fixed	acinar	0.192000304528807	0.0423255107035886	0.00429726377263986	0.61684405526121	1.83701113269628	0.0190158173208311	0.0305555159083348	0.0127899811630507	0.165293180805591	0.522752762416476	-1.1779405531077	-10.3689377526941	1.06621964036368	acinar	0.88072283097828	-1.23616907647027	2.0194207956653	11.6429038905646	acinar	NA	NA	NA	NA	NA	NA	NA	NA	NA	NA	NA	NA
B9W90R5M_TGAGATTACGAT	-5.23779063249907	-6.78707203070276	1271	11041	0.941943664523141	2.53600217371615	B9W90R5M	M	CTRL	P90	B9	fixed	acinar	0.150432955526979	0.122573185724088	0.0259165059443335	0.518919762915356	1.15327240034227	0.00272623394073856	0.000280121644178295	0.0259165059443335	0.0465726214611093	0.47132796541048	-1.31060434236385	-10.6223019575474	0.867023495642266	acinar	0.874885795592012	-1.24364203186234	2.6578140958889	15.3968361638467	acinar	NA	NA	NA	NA	NA	NA	NA	NA	NA	NA	NA	NA
B9W90R5M_GTCACAGGTCCT	-3.89637626567474	-5.17884763026443	1162	8822	1.04284742688733	1.09952391747903	B9W90R5M	M	CTRL	P90	B9	fixed	acinar	0.35737349540004	0.25113537430693	0.0259165059443335	0.713622970857734	1.4795147972886	0.0190158173208311	0.00612489057131551	0.00578786178102136	0.204004160990167	0.405130805912894	-1.35170594033616	-8.93545127985053	5.62215813659517	acinar	0.223835403993454	-0.898561896116191	2.37659852676529	12.7491265216833	acinar	NA	NA	NA	NA	NA	NA	NA	NA	NA	NA	NA	NA
B9W90R5M_GACATATCTTCA	-3.4049796432829	-5.28037656993004	1342	9084	1.9704975781594	0.924702774108322	B9W90R5M	M	CTRL	P90	B9	fixed	acinar	0.192000304528807	0.25113537430693	0.000333100319755163	0.793888748706762	1.55660095662117	0.00179173152912752	0.000280121644178295	0.0291542655468491	0.080324537880293	0.40428841313451	-1.3526329192738	-10.4548764483401	-2.28007507824237	acinar	1.19871296902106	-0.635858882727628	0.669680362253701	13.4431101493627	acinar	NA	NA	NA	NA	NA	NA	NA	NA	NA	NA	NA	NA
B9W90R5M_GGCGACATGCGC	-3.99214969170298	-4.84125322547479	909	8798	0.466015003409866	1.82996135485338	B9W90R5M	M	CTRL	P90	B9	fixed	acinar	0.114558865969559	0.444555134519806	0.128891963182241	0.781055770405	1.54023094243809	0.0347344516027309	0.00612489057131551	0.0291542655468491	0.136279960072623	0.382538834033322	-1.36849410905998	-7.62058392453431	1.88135199887025	acinar	1.12294078008514	-1.01461137651115	2.1553850457328	12.7987822020243	acinar	NA	NA	NA	NA	NA	NA	NA	NA	NA	NA	NA	NA
B9W90R6F_TCCGGGAGATAT	-6.77695772960737	-14.1237011803695	2051	17175	1.117903930131	3.10917030567686	B9W90R6F	F	CTRL	P90	B9	fixed	acinar	0.0347344516027309	0.000938229138983768	0.094976953831674	0.378908072697767	0.901378343383038	2.51462662377838e-05	0.00408968708676313	0.00429726377263986	0.0945467465101307	0.520187440600366	0.128341424187082	-20.0795057972846	1.39608632749161	acinar	0.73695842379709	-1.94624814122457	10.3049617784774	13.8157961626394	acinar	NA	NA	NA	NA	NA	NA	NA	NA	NA	NA	NA	NA
B9W90R6F_ATTATCGAGCTT	-7.2333217379995	-10.0546939426079	1328	14300	0.762237762237762	2.67832167832168	B9W90R6F	F	CTRL	P90	B9	fixed	acinar	0.192000304528807	0.0642128529042165	0.0667552039255145	0.490003357856757	1.51739906539421	0.00987506410749395	0.0305555159083348	0.00578786178102136	0.39975716109298	0.371783475178558	-1.00712758085842	-16.4795291205593	0.840025243552029	acinar	0.687497717600602	-1.72817383011619	6.95203688322568	13.7643727997504	acinar	NA	NA	NA	NA	NA	NA	NA	NA	NA	NA	NA	NA
B9W90R6F_TGAGGTCGCTTG	-8.7317290014171	-14.0912861462473	1913	17795	0.590053385782523	2.87721270019669	B9W90R6F	F	CTRL	P90	B9	fixed	acinar	0.00272623394073856	0.00612489057131551	0.413597814071341	0.578172911536311	1.27803615810003	0.0190158173208311	0.00408968708676313	0.0259165059443335	0.143341905554703	0.788340871816758	-0.128971955214552	-21.8107187874917	0.443291291752449	acinar	0.849375698588607	-2.02964404997907	10.1446168009385	14.7392924303872	acinar	NA	NA	NA	NA	NA	NA	NA	NA	NA	NA	NA	NA
B9W90R6F_CAACCATGTCCC	-6.40970678616906	-9.20462935566165	1618	14168	0.755223037831733	3.88904573687182	B9W90R6F	F	CTRL	P90	B9	fixed	acinar	0.239795621248148	0.25113537430693	0.000836609804260927	0.677389626978944	1.77006576950866	0.00272623394073856	0.0305555159083348	0.0291542655468491	0.0907723068248188	0.610588346229784	-1.13108668940236	-16.2386687663012	-0.326108523826361	acinar	0.835810687333675	-1.67390157543093	7.13004331548934	12.9014812869936	acinar	NA	NA	NA	NA	NA	NA	NA	NA	NA	NA	NA	NA
B9W90R6F_TTGACCATCGCC	-6.43556530544655	-13.947051453655	1663	15131	0.700548542726852	3.22516687595004	B9W90R6F	F	CTRL	P90	B9	fixed	acinar	0.0839840408090113	0.0305555159083348	0.000333100319755163	0.245753258762537	0.914205824192457	0.0214915672116396	0.00408968708676313	0.00429726377263986	0.185142936399589	0.36876074813248	0.116005608372236	-18.724750407971	-0.381173874978574	acinar	0.93503450903674	-1.85509771759849	8.83790870253196	12.1465939412107	acinar	NA	NA	NA	NA	NA	NA	NA	NA	NA	NA	NA	NA
B9W90R6F_GGCTCCAAAATA	-6.93267592959431	-9.89706422689444	1384	13469	0.675625510431361	2.7247754102012	B9W90R6F	F	CTRL	P90	B9	fixed	acinar	0.114558865969559	0.00408968708676313	0.0667552039255145	0.337389729907179	1.09976217781915	0.00179173152912752	0.0159453593945192	0.047735551789398	0.2221927320105	0.505703793178389	-1.02433015586705	-17.7120207990828	2.33269808387453	acinar	0.536851116103136	-1.69985882114396	6.89731781580131	13.5775692171423	acinar	NA	NA	NA	NA	NA	NA	NA	NA	NA	NA	NA	NA
B9W90R6F_GCGCTGTTCACN	-4.93835101438411	-7.26311018890185	1113	11136	0.547772988505747	3.46623563218391	B9W90R6F	F	CTRL	P90	B9	fixed	acinar	0.35737349540004	0.0250719758938324	0.00578786178102136	0.488741104529127	1.50274621764852	0.00272623394073856	0.0305555159083348	0.000333100319755163	0.0821051928438572	0.293003644173936	-1.26783307227161	-12.2325394134906	-1.46103013808871	acinar	0.990722396581455	-1.10801524580365	1.6495044111647	11.8060103819342	acinar	NA	NA	NA	NA	NA	NA	NA	NA	NA	NA	NA	NA
B9W90R6F_AAATTACATTGC	-5.67705350885806	-7.69972397590436	1358	11499	1.04356900600052	1.70449604313419	B9W90R6F	F	CTRL	P90	B9	fixed	acinar	0.29456179484066	0.122573185724088	0.0667552039255145	0.624517581836512	1.43069404259597	0.0214915672116396	0.0123469950216026	0.00578786178102136	0.10743172150732	0.562185963189463	-1.30269306138831	-12.9455937840161	0.893840743221296	acinar	0.653659233495779	-1.44733815985422	5.09416172585434	13.3138468350314	acinar	NA	NA	NA	NA	NA	NA	NA	NA	NA	NA	NA	NA
B9W90R6F_TATGTTACGTTA	-4.85723283821937	-8.30447073507565	1205	12165	0.649404027949034	1.9317714755446	B9W90R6F	F	CTRL	P90	B9	fixed	acinar	0.114558865969559	0.000938229138983768	0.000836609804260927	0.263132083323425	1.19205340454977	2.51462662377838e-05	0.00612489057131551	0.00429726377263986	0.257256167868257	0.53444274761551	-1.18681446991086	-10.3329667630502	-0.552190806254932	acinar	1.07110245078664	-0.993719595534584	4.58471913829407	13.0967444827518	acinar	NA	NA	NA	NA	NA	NA	NA	NA	NA	NA	NA	NA
B9W90R6F_CGTGTGTCCACA	-5.38135445791776	-8.7532740246468	1502	12380	0.694668820678514	2.44749596122779	B9W90R6F	F	CTRL	P90	B9	fixed	acinar	0.192000304528807	0.0123469950216026	0.000836609804260927	0.388097925940871	1.26018232304016	0.00987506410749395	0.00612489057131551	0.0711065257225587	0.128139323244203	0.547545620600048	-1.15881519628463	-16.4732898523488	2.67495387872455	acinar	0.450761535906923	-1.54700933490597	4.5503951306575	13.329230659669	acinar	NA	NA	NA	NA	NA	NA	NA	NA	NA	NA	NA	NA
B9W90R6F_TCCCATGCATGT	-4.90567090352031	-6.66623231956179	1240	10687	0.767287358472911	2.52643398521568	B9W90R6F	F	CTRL	P90	B9	fixed	acinar	0.150432955526979	0.0908898827954564	0.0667552039255145	0.577642493819343	1.39409914663612	0.00987506410749395	0.00408968708676313	0.0438327184162281	0.0605370063667951	0.568468557851924	-1.29364644611572	-10.9782763396643	-1.25667706745576	acinar	1.09010402886283	-0.949975105102766	1.62348008946782	11.6800598065638	acinar	NA	NA	NA	NA	NA	NA	NA	NA	NA	NA	NA	NA
B9W90R6F_GTCTATATCTAT	-3.69518731847502	-6.40856909989799	1167	10539	0.759085302210836	3.12173830534206	B9W90R6F	F	CTRL	P90	B9	fixed	acinar	0.514967853674213	0.122573185724088	0.000333100319755163	0.920540655518144	1.89357909123364	0.00272623394073856	0.000280121644178295	0.0667552039255145	0.0779480527819896	0.448976127681548	-1.25653720954148	-9.61304321875513	1.16896096160274	acinar	0.960431486835337	-1.16519066283779	1.29475891358488	11.4721818305068	acinar	NA	NA	NA	NA	NA	NA	NA	NA	NA	NA	NA	NA
B9W90R6F_GGTGCTTGACTC	-7.04801796237855	-9.98274395823134	1383	14470	0.587422252937111	2.54319281271596	B9W90R6F	F	CTRL	P90	B9	fixed	acinar	0.150432955526979	0.0123469950216026	0.0259165059443335	0.296301239677008	1.27609353583098	2.51462662377838e-05	0.0305555159083348	0.00578786178102136	0.126495039264997	0.322900916608586	-1.01266422457469	-16.5296125928616	1.22769989864575	acinar	0.635505563497911	-1.72163537171656	7.01197385649656	13.6619156486926	acinar	NA	NA	NA	NA	NA	NA	NA	NA	NA	NA	NA	NA
B9W90R6F_GCCATAGTCCTG	-3.68197257032535	-7.02485961756902	1161	10960	0.647810218978102	2.53649635036496	B9W90R6F	F	CTRL	P90	B9	fixed	acinar	0.514967853674213	0.159555753049593	0.128891963182241	0.984622313949126	1.99776675857915	0.0376366242533116	0.00408968708676313	0.00429726377263986	0.0344487589325473	0.616569030041116	-1.19983916104034	-9.97789569659099	1.15475335540998	acinar	0.915651736431489	-1.20489788082842	1.77494362482519	11.1019561655668	acinar	NA	NA	NA	NA	NA	NA	NA	NA	NA	NA	NA	NA
B9W90R6F_TAGGCCTGGGTC	-3.85981689555415	-6.56299594617167	1203	10883	0.698336855646421	3.3171000643205	B9W90R6F	F	CTRL	P90	B9	fixed	acinar	0.429889948156772	0.0908898827954564	0.00429726377263986	0.655693659813124	1.6676263288477	0.00272623394073856	0.000938229138983768	0.0438327184162281	0.0437960655532651	0.395585674003662	-1.24283892775201	-10.8853944499015	1.15972895061248	acinar	0.812375245616646	-1.28919855936538	1.50487683578357	11.586113280655	acinar	NA	NA	NA	NA	NA	NA	NA	NA	NA	NA	NA	NA
B9W90R6F_GTATTCGGCCAC	-5.71747872911185	-8.17805069982431	1276	11124	0.773103200287666	1.99568500539374	B9W90R6F	F	CTRL	P90	B9	fixed	acinar	0.150432955526979	0.0250719758938324	0.000836609804260927	0.468872788535376	1.40542803138832	0.00987506410749395	0.0501719454595419	0.000836609804260927	0.0609618698159984	0.758838231268039	-1.2610233466655	-10.8856099866209	-1.45942411389606	acinar	1.11831625823377	-0.900563135204653	2.59989351156643	13.6684343316188	acinar	NA	NA	NA	NA	NA	NA	NA	NA	NA	NA	NA	NA
B9W90R6F_ACCCGTAGTAAG	-4.88939729007198	-7.86564599273868	1232	11812	0.651879444632577	2.20961733830003	B9W90R6F	F	CTRL	P90	B9	fixed	acinar	0.114558865969559	0.122573185724088	0.0667552039255145	0.402915059645354	1.29997668738902	0.0214915672116396	0.00612489057131551	0.000836609804260927	0.314005839247794	0.432544637901681	-1.22967305820088	-10.9777093960449	1.18797519343614	acinar	0.799189195885337	-1.29822724483808	4.32328316668091	13.5627844603834	acinar	NA	NA	NA	NA	NA	NA	NA	NA	NA	NA	NA	NA
B9W90R6F_TAATAGCGTTAT	-1.7198127884517	-8.54249322856501	928	10051	1.17401253606606	1.59188140483534	B9W90R6F	F	CTRL	P90	B9	fixed	acinar	0.150432955526979	0.000938229138983768	0.000333100319755163	0.464217956162449	0.890982384696529	0.0347344516027309	0.0123469950216026	0.0127899811630507	0.0881359792020032	0.411015586659482	-1.00697176854443	-9.9399484339504	2.78772874129494	acinar	0.703374325804462	-1.25829959974876	6.85141399430346	9.79496255883259	acinar	NA	NA	NA	NA	NA	NA	NA	NA	NA	NA	NA	NA
B9W90R6F_AGAGTTGTTTTC	-5.8578695653535	-8.6519212448417	1487	11203	2.62429706328662	1.66026957065072	B9W90R6F	F	CTRL	P90	B9	fixed	acinar	0.239795621248148	0.0159453593945192	0.0152067866951721	0.477705294064313	1.05523808440859	0.00272623394073856	0.00612489057131551	0.0291542655468491	0.169997837680623	0.612760365306119	-1.20104117118474	-12.4345752567437	3.93119026320712	acinar	0.209676908088505	-1.08852943004413	7.61059311674342	11.9832607888744	acinar	NA	NA	NA	NA	NA	NA	NA	NA	NA	NA	NA	NA
B9W90R6F_CGCCTAGTGTAC	-3.48500531381096	-5.98968140342723	1267	10577	0.765812612271911	1.85307743216413	B9W90R6F	F	CTRL	P90	B9	fixed	acinar	0.239795621248148	0.122573185724088	0.0259165059443335	0.726470218687319	1.44422456092145	2.51462662377838e-05	0.0123469950216026	0.0438327184162281	0.0806146492110425	0.586128524566846	-1.29860522474084	-11.1220920969608	-1.09109038721971	acinar	1.05876290967186	-1.00090338951726	2.04404944514769	13.3418359295438	acinar	NA	NA	NA	NA	NA	NA	NA	NA	NA	NA	NA	NA
B9W90R6F_GGGCCATCTGAG	-3.54129140397641	-6.57022039359829	1314	10706	0.803287875957407	3.20381094713245	B9W90R6F	F	CTRL	P90	B9	fixed	acinar	0.29456179484066	0.0250719758938324	0.00429726377263986	0.434116230008973	1.3761785294163	0.00179173152912752	0.0123469950216026	0.0259165059443335	0.156760696409379	0.389959199160575	-1.24089452803233	-10.016706712519	-1.18475870458213	acinar	1.18751645366751	-0.807478001277849	1.36046272933553	11.6265726724541	acinar	NA	NA	NA	NA	NA	NA	NA	NA	NA	NA	NA	NA
B9W90R6F_TCGTGGGCAGGT	-3.31383618999858	-6.27037435986738	1023	9771	0.65499948828165	2.87585712823662	B9W90R6F	F	CTRL	P90	B9	fixed	acinar	0.35737349540004	0.122573185724088	0.128891963182241	0.694536759247673	1.75356931586892	0.00179173152912752	0.000280121644178295	0.0259165059443335	0.0142821339071109	0.581640201023233	-1.27456369933064	-9.74084503218085	1.21432664908703	acinar	0.939146826431693	-1.18496267864293	1.57647621197681	11.2779147974331	acinar	NA	NA	NA	NA	NA	NA	NA	NA	NA	NA	NA	NA
B9W90R6F_CGTGCTTCAATG	-1.93186909366164	-8.80066941329089	999	9839	0.965545278991768	1.83961784734221	B9W90R6F	F	CTRL	P90	B9	fixed	acinar	0.0584154886858554	0.0423255107035886	0.0127899811630507	0.544804900763948	1.13532610590657	0.0190158173208311	0.0123469950216026	0.0667552039255145	0.0602460772412775	0.454036686539275	-0.971055419739545	-10.1086092079534	3.77507087650748	acinar	0.479808160302603	-1.15144614096465	6.37564007673124	9.48906504808416	acinar	NA	NA	NA	NA	NA	NA	NA	NA	NA	NA	NA	NA
B9W90R6F_AGGGGCAGCATT	-11.3096370831247	-8.4388330145611	656	4103	0.511820619059225	3.36339263953205	B9W90R6F	F	CTRL	P90	B9	fixed	acinar	0.0376366242533116	0.000280121644178295	0.0127899811630507	0.158452488987787	0.776826919919597	0.00179173152912752	0.000280121644178295	0.047735551789398	0.11187894791309	0.527659410372345	-0.945381647240052	-24.3151512924681	0.513183227282059	acinar	0.984396255391056	-1.94279303895965	NA	NA	NA	NA	NA	NA	NA	NA	NA	NA	NA	NA	NA	NA	NA
B11T40R1M_TGCCGGTGAGAG	-7.85667158889368	-13.5414767348528	1894	15936	1.12951807228916	2.88654618473896	B11T40R1M	M	DM	P40	B11	fixed	acinar	0.00987506410749395	0.0501719454595419	0.128891963182241	0.269732562670448	0.889267488158434	0.0554593589220221	0.00408968708676313	0.000333100319755163	0.0807072170570497	0.524067239473561	-0.172455985408004	NA	NA	NA	NA	NA	9.44488804001871	13.9011464888711	acinar	NA	NA	NA	NA	NA	NA	NA	NA	NA	NA	NA	NA
B11T40R1M_CTGTTGACGGAG	-6.56499351675465	-15.1281262741793	1827	17152	0.804570895522388	2.51865671641791	B11T40R1M	M	DM	P40	B11	fixed	acinar	0.0347344516027309	0.142533513910111	0.50965571412678	0.743976311548557	1.19348679289426	2.51462662377838e-05	0.0250719758938324	0.000333100319755163	0.156434885191479	0.439739985627085	0.493210131285238	NA	NA	NA	NA	NA	11.5284002947755	12.7410756446641	acinar	NA	NA	NA	NA	NA	NA	NA	NA	NA	NA	NA	NA
B11T40R1M_GTTGACGTTAAA	-7.39538782213208	-13.5072806984621	1472	15270	0.884086444007859	1.66994106090373	B11T40R1M	M	DM	P40	B11	fixed	acinar	0.00179173152912752	0.238194596843322	0.094976953831674	0.454189515076281	1.08380899489494	0.0190158173208311	0.0123469950216026	0.000333100319755163	0.203373756877981	0.555790789085285	-0.135404201168682	NA	NA	NA	NA	NA	10.2145760188322	15.3976645076337	acinar	NA	NA	NA	NA	NA	NA	NA	NA	NA	NA	NA	NA
B11T40R1M_AGTATCTCTCAA	-7.6043070328867	-14.0660099126528	1876	16738	0.860317839646314	2.13884574023181	B11T40R1M	M	DM	P40	B11	fixed	acinar	0.00179173152912752	0.0750876394076224	0.0667552039255145	0.237888580343665	0.732669018350095	0.00179173152912752	0.0250719758938324	0.00578786178102136	0.0999782328224368	0.579737843861344	0.00483970973934656	NA	NA	NA	NA	NA	10.6882839265847	15.040836612004	acinar	NA	NA	NA	NA	NA	NA	NA	NA	NA	NA	NA	NA
B11T40R1M_ATCAAACCTTTT	-9.56110230453435	-12.0773567953681	1552	15313	1.46280937765297	1.81545092405146	B11T40R1M	M	DM	P40	B11	fixed	acinar	0.0347344516027309	0.0159453593945192	0.50965571412678	0.621467009669249	0.994216477626404	0.0554593589220221	0.000280121644178295	0.0152067866951721	0.0718457551400735	0.390601263370489	-0.640732115371874	NA	NA	NA	NA	NA	9.76350820611185	15.4577033546439	acinar	NA	NA	NA	NA	NA	NA	NA	NA	NA	NA	NA	NA
B11T40R1M_GCAACTATAACA	-6.8614295388067	-9.73802477958492	1178	12416	0.926224226804124	1.97326030927835	B11T40R1M	M	DM	P40	B11	fixed	acinar	0.239795621248148	0.122573185724088	0.216148774191571	0.6718932652154	1.49702271855229	0.0839840408090113	0.00612489057131551	0.000836609804260927	0.24335009499599	0.483345153176409	-1.0524670258097	NA	NA	NA	NA	NA	6.23054627622851	13.8048466609113	acinar	NA	NA	NA	NA	NA	NA	NA	NA	NA	NA	NA	NA
B11T40R1M_GTTATCCCGAGC	-8.37958408994478	-13.4399060681796	1609	16048	0.916001994017946	2.25573280159521	B11T40R1M	M	DM	P40	B11	fixed	acinar	0.0376366242533116	0.10569659280011	0.50965571412678	0.706760605161168	1.06452798324243	0.00272623394073856	0.00408968708676313	0.0259165059443335	0.162211602584441	0.628155477024253	-0.255684493308338	NA	NA	NA	NA	NA	9.87190822086258	14.4084147533297	acinar	NA	NA	NA	NA	NA	NA	NA	NA	NA	NA	NA	NA
B11T40R1M_CGTATGCCAAGN	-6.90824796327835	-9.18914271946566	1283	12387	1.23516589973359	1.59037700815371	B11T40R1M	M	DM	P40	B11	fixed	acinar	0.114558865969559	0.122573185724088	0.0438327184162281	0.430076566608641	1.28397881388107	0.0376366242533116	0.000938229138983768	0.00578786178102136	0.131869810802131	0.498829889456288	-1.15087239819968	NA	NA	NA	NA	NA	4.06934164437559	15.081338596877	acinar	NA	NA	NA	NA	NA	NA	NA	NA	NA	NA	NA	NA
B11T40R1M_TCTCGAGCTCCA	-2.95467771500917	-10.9893936674699	1204	12094	1.69505539937159	2.10021498263602	B11T40R1M	M	DM	P40	B11	fixed	acinar	0.150432955526979	0.0159453593945192	0.169034940250321	0.490868749324658	1.19522828413161	0.0080868707295433	0.000938229138983768	0.000333100319755163	0.21778142621377	0.445687382206494	-0.457819970898583	NA	NA	NA	NA	NA	8.59653066553808	12.8351986578163	acinar	NA	NA	NA	NA	NA	NA	NA	NA	NA	NA	NA	NA
B11T40R1M_TGGGCTTAGACG	-6.96395753209382	-14.5787645629397	1824	15434	2.02151094985098	2.50745108202669	B11T40R1M	M	DM	P40	B11	fixed	acinar	0.0554593589220221	0.0750876394076224	0.169034940250321	0.450363070959986	1.07629018807953	0.0347344516027309	0.00612489057131551	0.000836609804260927	0.139109248858293	0.482586565292185	0.24837235322991	NA	NA	NA	NA	NA	13.0552108136636	8.12753813501329	acinar	NA	NA	NA	NA	NA	NA	NA	NA	NA	NA	NA	NA
B11T40R1M_CACCACTCGCTG	-2.50657151876721	-11.2138764158742	1074	11250	1.58222222222222	1.73333333333333	B11T40R1M	M	DM	P40	B11	fixed	acinar	0.0839840408090113	0.142533513910111	0.413597814071341	0.791358159733548	1.37335850091658	0.0554593589220221	0.00408968708676313	0.000836609804260927	0.165452727452535	0.408733476283041	-0.347611578182943	NA	NA	NA	NA	NA	8.71632037935654	12.6674417509441	acinar	NA	NA	NA	NA	NA	NA	NA	NA	NA	NA	NA	NA
B11T40R1M_TATCTCTTACGT	-3.78406570573051	-9.11853103792342	1118	11283	1.11672427545865	1.7548524328636	B11T40R1M	M	DM	P40	B11	fixed	acinar	0.114558865969559	0.10569659280011	0.00429726377263986	0.394040092265463	1.03893276509896	2.51462662377838e-05	0.000280121644178295	0.000836609804260927	0.206295810662876	0.443712149503295	-1.00390325784656	NA	NA	NA	NA	NA	4.77201070164391	11.1906870943191	acinar	NA	NA	NA	NA	NA	NA	NA	NA	NA	NA	NA	NA
B11T40R1M_AACACGAAAGTC	-5.66759021656769	-8.63914766572382	1254	11027	1.2242677065385	2.18554457241317	B11T40R1M	M	DM	P40	B11	fixed	acinar	0.29456179484066	0.00612489057131551	0.047735551789398	0.524116020104186	1.05543588886044	0.00179173152912752	0.000938229138983768	0.0152067866951721	0.140195555387855	0.499571067275587	-1.19373733352531	NA	NA	NA	NA	NA	8.4699435907945	13.3928279881597	acinar	NA	NA	NA	NA	NA	NA	NA	NA	NA	NA	NA	NA
B11T40R1M_ACCATTTCCTAA	-6.53403539906976	-5.69285055526019	1300	8999	7.378597621958	1.14457161906879	B11T40R1M	M	DM	P40	B11	fixed	acinar	0.0376366242533116	0.0305555159083348	0.094976953831674	0.432404859543389	0.90159054583654	2.51462662377838e-05	0.00408968708676313	0.00578786178102136	0.183284986424281	0.521718791640067	-1.43496750255053	NA	NA	NA	NA	NA	8.95092088289888	14.4336307025414	acinar	NA	NA	NA	NA	NA	NA	NA	NA	NA	NA	NA	NA
B11T40R1M_ATACTTTTGCCA	-2.49187200881823	-9.96773028321929	836	7939	1.09585590124701	1.57450560523995	B11T40R1M	M	DM	P40	B11	fixed	acinar	0.0584154886858554	0.0423255107035886	0.169034940250321	0.350288588596852	0.783485475996953	0.00179173152912752	0.00612489057131551	0.0152067866951721	0.224929346255858	0.564427082476716	-0.750619494412212	NA	NA	NA	NA	NA	NA	NA	NA	NA	NA	NA	NA	NA	NA	NA	NA	NA	NA	NA	NA
B11T40R1M_GCATCTCCATTA	6.02030966020913	-6.40900452163667	1175	8970	1.99554069119287	1.86176142697882	B11T40R1M	M	DM	P40	B11	fixed	acinar	0.114558865969559	0.0750876394076224	0.413597814071341	0.679256780704694	1.11453417116054	0.00179173152912752	0.000938229138983768	0.000333100319755163	0.202576425577595	0.245050491054658	-0.465097337293762	NA	NA	NA	NA	NA	0.0956893267234524	12.228289772688	acinar	NA	NA	NA	NA	NA	NA	NA	NA	NA	NA	NA	NA
B11T40R1M_GGCCCCTGCGAC	-1.82533483168584	-11.8818772558711	1047	9600	1.73958333333333	2.02083333333333	B11T40R1M	M	DM	P40	B11	fixed	acinar	0.0376366242533116	0.0750876394076224	0.216148774191571	0.58139389293597	0.979845220103693	0.0347344516027309	0.00408968708676313	0.00429726377263986	0.218815812786818	0.406691022596782	-0.0709555274333544	NA	NA	NA	NA	NA	5.93614447692357	7.42171028425265	acinar	NA	NA	NA	NA	NA	NA	NA	NA	NA	NA	NA	NA
B11T40R1M_CCATCGTCGTCC	-2.20245063172009	-10.9386313433263	1488	4195	14.7794994040524	4.79141835518474	B11T40R1M	M	DM	P40	B11	fixed	acinar	2.51462662377838e-05	0.238194596843322	0.50965571412678	0.81038597340597	0.959040539598841	0.113200961798759	0.0642128529042165	0.047735551789398	0.0715128007525219	0.513214463070188	-0.428524466271524	NA	NA	NA	NA	NA	9.35058571901083	13.1113522052407	acinar	NA	NA	NA	NA	NA	NA	NA	NA	NA	NA	NA	NA
B11T40R1M_GGCCACCTACTT	-6.61374107617142	-1.5501695572455	677	1289	9.93017843289372	6.43910007757952	B11T40R1M	M	DM	P40	B11	fixed	acinar	0.00272623394073856	0.159555753049593	0.169034940250321	0.431571442558228	0.999436688096236	0.0214915672116396	0.0642128529042165	0.0291542655468491	0.162044452054397	0.446231680946089	-1.30944864147979	NA	NA	NA	NA	NA	5.40889761112084	4.23054901447774	acinar	NA	NA	NA	NA	NA	NA	NA	NA	NA	NA	NA	NA
B11T40R2F_ATTTGGCTCTTT	-10.4208713570247	-7.8308971417109	1175	13091	0.27499809029104	2.00137499045146	B11T40R2F	F	DM	P40	B11	fixed	acinar	0.0839840408090113	0.000938229138983768	0.65307307940471	0.73561680178134	1.33609965231102	0.0214915672116396	0.0123469950216026	0.000836609804260927	0.140616013717391	0.657120396475336	-1.12977518419047	NA	NA	NA	NA	NA	3.98698860412601	17.916292893606	acinar	NA	NA	NA	NA	NA	NA	NA	NA	NA	NA	NA	NA
B11T40R2F_GTCACAAAAGCA	-7.01671299339302	-4.77276405734635	865	10884	0.294009555310548	1.71811833884601	B11T40R2F	F	DM	P40	B11	fixed	acinar	0.00272623394073856	0.000938229138983768	0.65307307940471	0.658753616453385	1.19179665188024	0.0347344516027309	0.0123469950216026	0.0127899811630507	0.0542510378012627	0.481811359473866	-1.46523411356182	NA	NA	NA	NA	NA	1.8468141066033	15.0117574745231	acinar	NA	NA	NA	NA	NA	NA	NA	NA	NA	NA	NA	NA
B11T40R2F_TCCCTGTCACGC	-6.23727513544889	-3.49804658444471	611	7995	0.125078173858662	1.96372732958099	B11T40R2F	F	DM	P40	B11	fixed	acinar	0.0376366242533116	0.0159453593945192	0.50965571412678	0.639777927730096	1.03531849433913	0.0376366242533116	0.000280121644178295	0.00429726377263986	0.0888951141106453	0.449143004452746	-1.39784366598532	NA	NA	NA	NA	NA	2.24061073950324	14.2864178636454	acinar	NA	NA	NA	NA	NA	NA	NA	NA	NA	NA	NA	NA
B11T40R2F_AGCGGTTCGGGG	-8.68403432938024	-4.8339978417238	825	10861	0.138108829757849	2.58723874413037	B11T40R2F	F	DM	P40	B11	fixed	acinar	0.192000304528807	0.0423255107035886	0.65307307940471	0.871731565722689	1.74475456163096	0.0080868707295433	0.0423255107035886	0.0259165059443335	0.0371438233227772	0.523503587373441	-1.46512191427494	NA	NA	NA	NA	NA	1.16617989336637	16.7117288937334	acinar	NA	NA	NA	NA	NA	NA	NA	NA	NA	NA	NA	NA
B11T40R2F_CCCGGAGCCTTC	-6.69477503387557	-2.55217670408768	689	9071	0.341748429059641	2.99856686142652	B11T40R2F	F	DM	P40	B11	fixed	acinar	0.0214915672116396	0.0250719758938324	0.271308135099691	0.50851353750258	1.20842696678948	2.51462662377838e-05	0.10569659280011	0.0259165059443335	0.0719547109816041	0.621972119058401	-1.33497843691901	NA	NA	NA	NA	NA	-0.561123964079304	15.3569892641803	acinar	NA	NA	NA	NA	NA	NA	NA	NA	NA	NA	NA	NA
B11T40R2F_TTTTATCTACGN	-5.03428066404175	-2.24633731418876	656	7769	0.682198481143004	2.03372377397348	B11T40R2F	F	DM	P40	B11	fixed	acinar	0.0814835306381867	0.00612489057131551	0.216148774191571	0.497079817708131	0.955478142296798	0.0214915672116396	0.000938229138983768	0.0259165059443335	0.0246110549060315	0.48074975565032	-1.31944567321913	NA	NA	NA	NA	NA	2.39548753631103	7.88451065748206	acinar	NA	NA	NA	NA	NA	NA	NA	NA	NA	NA	NA	NA
B11T40R3M_TCCGTCGCAGTG	-13.7624884728653	-19.7222359385931	2890	34617	1.06306150157437	3.00719299766011	B11T40R3M	M	DM	P40	B11	fixed	acinar	0.113200961798759	0.25113537430693	0.216148774191571	1.05118463832684	2.05991772435737	0.00987506410749395	0.00612489057131551	0.0127899811630507	0.106756027167883	0.351470245902299	-0.00526041417902886	NA	NA	NA	NA	NA	NA	NA	NA	NA	NA	NA	NA	NA	NA	NA	NA	NA	NA	NA	NA
B11T40R3M_CATACGCATCTG	-13.7004791968506	-19.6999854065136	3187	34069	0.915788546772726	2.03704247262908	B11T40R3M	M	DM	P40	B11	fixed	acinar	0.113200961798759	0.25113537430693	0.216148774191571	1.05118463832684	2.10310232342594	0.00987506410749395	0.000938229138983768	0.00429726377263986	0.142326595464682	0.41293458130363	-0.00689960278914757	NA	NA	NA	NA	NA	NA	NA	NA	NA	NA	NA	NA	NA	NA	NA	NA	NA	NA	NA	NA
B11T40R3M_CCAATTGAAATC	-13.5717013657729	-19.5448388852689	3022	30781	0.997368506546246	2.39758292453137	B11T40R3M	M	DM	P40	B11	fixed	acinar	0.0347344516027309	0.202231579819505	0.216148774191571	0.904738565352799	1.90623774445198	0.00272623394073856	0.00612489057131551	0.000333100319755163	0.0515730988051068	0.368806353523741	-0.00767811600780274	NA	NA	NA	NA	NA	NA	NA	NA	NA	NA	NA	NA	NA	NA	NA	NA	NA	NA	NA	NA
B11T40R3M_GCTAGTTTCGGA	-13.5497217669851	-19.5700502987745	2452	30235	1.14767653381842	2.35488672068794	B11T40R3M	M	DM	P40	B11	fixed	acinar	0.0347344516027309	0.37093020399499	0.336172248205161	1.06831408282089	2.02021199797098	2.51462662377838e-05	0.00612489057131551	0.00429726377263986	0.0727922613367221	0.411500444452491	-0.00874739846645998	NA	NA	NA	NA	NA	12.1123744175459	22.1970439821256	acinar	NA	NA	NA	NA	NA	NA	NA	NA	NA	NA	NA	NA
B11T40R3M_ATGGTTGAGTCG	-13.5315351493499	-19.4040245720423	2575	28940	1.2992398064962	2.23911541119558	B11T40R3M	M	DM	P40	B11	fixed	acinar	0.00179173152912752	0.37093020399499	0.65307307940471	1.05895902765096	1.90222985399703	0.0190158173208311	0.000938229138983768	0.000333100319755163	0.0715591396726312	0.501570996351134	-0.00560591163226117	NA	NA	NA	NA	NA	NA	NA	NA	NA	NA	NA	NA	NA	NA	NA	NA	NA	NA	NA	NA
B11T40R3M_CCTCGTAGGCAT	-13.5538562852882	-19.51429457259	2638	30313	0.732359053871276	2.10800646587273	B11T40R3M	M	DM	P40	B11	fixed	acinar	0.0554593589220221	0.202231579819505	0.271308135099691	0.847541597044704	1.81896648794329	0.00272623394073856	0.00612489057131551	0.00429726377263986	0.0469598785777483	0.312760525249166	-0.00750417980554516	NA	NA	NA	NA	NA	NA	NA	NA	NA	NA	NA	NA	NA	NA	NA	NA	NA	NA	NA	NA
B11T40R3M_TAGTTGTAAGAG	-13.546328899102	-19.5124167873108	3030	29974	1.1543337559218	2.95589510909455	B11T40R3M	M	DM	P40	B11	fixed	acinar	0.0554593589220221	0.25113537430693	0.336172248205161	0.907318280194917	1.8594895783443	2.51462662377838e-05	0.00612489057131551	0.00429726377263986	0.0469598785777483	0.316509037667453	-0.00765918933291985	NA	NA	NA	NA	NA	NA	NA	NA	NA	NA	NA	NA	NA	NA	NA	NA	NA	NA	NA	NA
B11T40R3M_CCTACCCACGCC	-13.4768441082108	-19.4175382943282	2375	28842	1.00201095624437	2.63851327924555	B11T40R3M	M	DM	P40	B11	fixed	acinar	2.51462662377838e-05	0.307010025667526	0.50965571412678	0.911345782462616	1.79377915125798	2.51462662377838e-05	0.000938229138983768	0.000836609804260927	0.102095100611764	0.561576736874152	-0.00736127238088645	NA	NA	NA	NA	NA	12.0340432426321	22.0123013899933	acinar	NA	NA	NA	NA	NA	NA	NA	NA	NA	NA	NA	NA
B11T40R3M_CACCTGCACGCG	-13.5473516379244	-19.5137763602066	2780	30115	0.850074713597875	2.14178980574465	B11T40R3M	M	DM	P40	B11	fixed	acinar	0.0554593589220221	0.307010025667526	0.336172248205161	0.957669922045778	1.89063132381806	2.51462662377838e-05	0.000938229138983768	0.0259165059443335	0.0811217340597739	0.350967581869691	-0.00766164543155478	NA	NA	NA	NA	NA	NA	NA	NA	NA	NA	NA	NA	NA	NA	NA	NA	NA	NA	NA	NA
B11T40R3M_ATTCCAGTTTAA	-13.1125947382899	-18.6557644909158	2206	26083	0.866464747153318	1.79043821646283	B11T40R3M	M	DM	P40	B11	fixed	acinar	0.0839840408090113	0.122573185724088	0.413597814071341	0.72833112590758	1.42672006806761	0.00179173152912752	0.000938229138983768	0.047735551789398	0.0894339872451462	0.464370582879218	-0.0165570501388438	NA	NA	NA	NA	NA	11.8761488514877	21.7631085331027	acinar	NA	NA	NA	NA	NA	NA	NA	NA	NA	NA	NA	NA
B11T40R3M_TACGCGTTCTGC	-13.5994508882964	-19.5640013130152	2567	29859	0.840617569242104	2.32760641682575	B11T40R3M	M	DM	P40	B11	fixed	acinar	0.0347344516027309	0.37093020399499	0.336172248205161	1.06831408282089	1.98217560001696	2.51462662377838e-05	0.000938229138983768	0.000333100319755163	0.0636525708681758	0.413204867183102	-0.00733727258207484	NA	NA	NA	NA	NA	NA	NA	NA	NA	NA	NA	NA	NA	NA	NA	NA	NA	NA	NA	NA
B11T40R3M_CCTTAGGTTGCC	-13.3101851255319	-20.3347849003546	2909	28369	0.909443406535303	2.24893369523071	B11T40R3M	M	DM	P40	B11	fixed	acinar	0.0814835306381867	0.25113537430693	0.336172248205161	0.944538089213683	1.97350337082689	0.00272623394073856	0.00408968708676313	0.0259165059443335	0.166289727205756	0.44688472200101	-0.00364143764609467	NA	NA	NA	NA	NA	NA	NA	NA	NA	NA	NA	NA	NA	NA	NA	NA	NA	NA	NA	NA
B11T40R3M_GGGATTCCCCAT	-13.5563127761849	-19.6184244349831	2547	30012	1.39944022391044	2.3224043715847	B11T40R3M	M	DM	P40	B11	fixed	acinar	0.0814835306381867	0.25113537430693	0.271308135099691	0.928372895844705	1.91897551016253	0.00272623394073856	0.000938229138983768	0.000333100319755163	0.0758186090243177	0.350818294607164	-0.00948017234645913	NA	NA	NA	NA	NA	NA	NA	NA	NA	NA	NA	NA	NA	NA	NA	NA	NA	NA	NA	NA
B11T40R3M_TACCGTTTGGCT	-13.4064473138107	-19.0997986792684	2544	27859	1.00147169675868	1.81987867475502	B11T40R3M	M	DM	P40	B11	fixed	acinar	2.51462662377838e-05	0.25113537430693	0.50965571412678	0.878534488497263	1.73563616408397	0.00179173152912752	0.000938229138983768	0.000836609804260927	0.0578009113860676	0.613046644515973	-0.00237658469515303	NA	NA	NA	NA	NA	NA	NA	NA	NA	NA	NA	NA	NA	NA	NA	NA	NA	NA	NA	NA
B11T40R3M_CCACCCGACATG	-13.7592903586244	-19.7352338664601	2988	36205	1.11863002347742	5.02416793260599	B11T40R3M	M	DM	P40	B11	fixed	acinar	0.113200961798759	0.25113537430693	0.216148774191571	1.05118463832684	2.10310232342594	0.00272623394073856	0.00612489057131551	0.00429726377263986	0.119478781378538	0.458998087327001	-0.00541579720375785	NA	NA	NA	NA	NA	NA	NA	NA	NA	NA	NA	NA	NA	NA	NA	NA	NA	NA	NA	NA
B11T40R3M_TCCCATATTACT	-12.9380425489134	-18.1980243367156	2595	24576	1.40380859375	2.42106119791667	B11T40R3M	M	DM	P40	B11	fixed	acinar	0.150432955526979	0.0908898827954564	0.50965571412678	0.785261178666244	1.26034603157019	0.0214915672116396	0.000938229138983768	0.000333100319755163	0.0487922885476959	0.498336369817975	-0.0142014248521358	NA	NA	NA	NA	NA	NA	NA	NA	NA	NA	NA	NA	NA	NA	NA	NA	NA	NA	NA	NA
B11T40R3M_AACTCATAACTC	-10.2110510412946	-17.3906045143825	2233	24862	0.575174965811278	1.52039256696967	B11T40R3M	M	DM	P40	B11	fixed	acinar	2.51462662377838e-05	0.122573185724088	0.413597814071341	0.65394727187342	1.29649420300625	0.00179173152912752	0.0250719758938324	0.0259165059443335	0.107183797312803	0.521420842522997	0.138402065377239	NA	NA	NA	NA	NA	12.3991178921595	20.2498562182473	acinar	NA	NA	NA	NA	NA	NA	NA	NA	NA	NA	NA	NA
B11T40R3M_TGCTCAATTTAG	-13.618472129666	-19.6668487410673	3089	31634	1.03369791995954	3.5531390276285	B11T40R3M	M	DM	P40	B11	fixed	acinar	0.151146360676844	0.307010025667526	0.216148774191571	1.18204047146125	2.22739288570317	0.00272623394073856	0.0159453593945192	0.0127899811630507	0.139945074300111	0.475327347842095	-0.00868727651279214	NA	NA	NA	NA	NA	NA	NA	NA	NA	NA	NA	NA	NA	NA	NA	NA	NA	NA	NA	NA
B11T40R3M_GGGTAGTACACC	-13.2731293504934	-19.1592122176339	2427	27389	0.825148782357881	1.80364379860528	B11T40R3M	M	DM	P40	B11	fixed	acinar	2.51462662377838e-05	0.307010025667526	0.413597814071341	0.876664823530199	1.73046314665353	0.0080868707295433	0.00612489057131551	0.00578786178102136	0.115497996935827	0.598752633235456	-0.00781120319332673	NA	NA	NA	NA	NA	12.0556446737891	21.9141525498256	acinar	NA	NA	NA	NA	NA	NA	NA	NA	NA	NA	NA	NA
B11T40R3M_GTCCTCCCTAAA	-13.3302915058373	-19.1111330654297	2400	26364	0.963434987103626	2.66651494462145	B11T40R3M	M	DM	P40	B11	fixed	acinar	0.0376366242533116	0.530741517805331	0.65307307940471	1.15885948178803	1.6929037146315	0.00179173152912752	0.000280121644178295	0.0152067866951721	0.127754561684682	0.50589648852176	-0.00514554256980041	NA	NA	NA	NA	NA	11.8002781949982	21.9787546998036	acinar	NA	NA	NA	NA	NA	NA	NA	NA	NA	NA	NA	NA
B11T40R3M_GCCAGCCGAAAT	-13.3040548794348	-18.1610567554342	2685	24102	0.862998921251348	3.36901501950046	B11T40R3M	M	DM	P40	B11	fixed	acinar	0.00272623394073856	0.202231579819505	0.50965571412678	0.784495996608083	1.47911450786005	0.0190158173208311	0.000938229138983768	0.00429726377263986	0.0990699888006567	0.431230682227053	-0.00506031122356752	NA	NA	NA	NA	NA	NA	NA	NA	NA	NA	NA	NA	NA	NA	NA	NA	NA	NA	NA	NA
B11T40R3M_CGCCGACTTCGT	-12.4784842939777	-17.4879823004656	2223	23280	1.69243986254296	2.39690721649485	B11T40R3M	M	DM	P40	B11	fixed	acinar	0.0376366242533116	0.25113537430693	0.413597814071341	0.910223336020731	1.42309700565233	0.0584154886858554	0.00408968708676313	0.00578786178102136	0.135019579301883	0.486905687838486	-0.0631681439429283	NA	NA	NA	NA	NA	11.5342785142868	20.6834401701078	acinar	NA	NA	NA	NA	NA	NA	NA	NA	NA	NA	NA	NA
B11T40R3M_TAGCTGAACGTA	-12.1266687885633	-16.8127425518052	2152	22099	1.09959726684465	1.92768903570297	B11T40R3M	M	DM	P40	B11	fixed	acinar	2.51462662377838e-05	0.122573185724088	0.336172248205161	0.557828731295596	1.28105664532123	0.0376366242533116	0.0423255107035886	0.0152067866951721	0.269342185003434	0.4017415263407	-0.101529667694358	NA	NA	NA	NA	NA	11.2473296301896	20.2618377291833	acinar	NA	NA	NA	NA	NA	NA	NA	NA	NA	NA	NA	NA
B11T40R3M_GCAGTTTTTGTC	-13.1172445444803	-20.6254624356521	2714	24918	0.714343045188217	2.70487198009471	B11T40R3M	M	DM	P40	B11	fixed	acinar	0.0814835306381867	0.159555753049593	0.271308135099691	0.641337728339736	1.59699643267755	0.00272623394073856	0.00612489057131551	0.0127899811630507	0.242983422367559	0.307902371654144	-0.00359096358702297	NA	NA	NA	NA	NA	NA	NA	NA	NA	NA	NA	NA	NA	NA	NA	NA	NA	NA	NA	NA
B11T40R3M_GATTGCGGTCTN	-12.2306176809954	-16.1767695567369	2298	20927	1.09905863238878	2.53739188608018	B11T40R3M	M	DM	P40	B11	fixed	acinar	2.51462662377838e-05	0.444555134519806	0.336172248205161	0.864358088511399	1.62285584050767	0.0214915672116396	0.00612489057131551	0.000836609804260927	0.101791383216046	0.383269663850608	-0.136147352006144	NA	NA	NA	NA	NA	10.085119882457	20.2136162416594	acinar	NA	NA	NA	NA	NA	NA	NA	NA	NA	NA	NA	NA
B11T40R3M_TGAAATAATTGA	-11.6072628435777	-15.7345728531981	2031	20548	0.827331127116995	2.29706054117189	B11T40R3M	M	DM	P40	B11	fixed	acinar	0.0190158173208311	0.530741517805331	0.413597814071341	1.07086673342171	1.82081080314308	0.00272623394073856	0.00408968708676313	0.00578786178102136	0.0907856911030157	0.460294542855238	-0.145922536503904	NA	NA	NA	NA	NA	10.4566631376283	19.5580343568551	acinar	NA	NA	NA	NA	NA	NA	NA	NA	NA	NA	NA	NA
B11T40R3M_GTCTCATGAGCC	-12.1382904435788	-15.4185882721838	1805	20495	0.492803122712857	1.8492315198829	B11T40R3M	M	DM	P40	B11	fixed	acinar	0.0190158173208311	0.37093020399499	0.50965571412678	1.01018472804646	1.80247977743425	2.51462662377838e-05	0.00612489057131551	0.000333100319755163	0.124554962936822	0.376353433363598	-0.188670000972213	NA	NA	NA	NA	NA	9.78855591460984	20.0168626431289	acinar	NA	NA	NA	NA	NA	NA	NA	NA	NA	NA	NA	NA
B11T40R3M_GTATGACGTTTN	-11.9683996168676	-17.4808038680542	2378	22371	2.01600286084663	2.26185686826695	B11T40R3M	M	DM	P40	B11	fixed	acinar	0.0584154886858554	0.25113537430693	0.216148774191571	0.740510988204466	1.391861061821	0.0214915672116396	0.0123469950216026	0.000836609804260927	0.1519951074224	0.468834266872693	-0.0679324843295541	NA	NA	NA	NA	NA	12.0550029536902	20.5395871452967	acinar	NA	NA	NA	NA	NA	NA	NA	NA	NA	NA	NA	NA
B11T40R3M_GAATAGCTGTCG	-13.4488299162194	-19.3783140614803	2718	28080	0.936609686609686	3.67521367521368	B11T40R3M	M	DM	P40	B11	fixed	acinar	0.0190158173208311	0.444555134519806	0.65307307940471	1.14690134714772	2.01855686810869	0.0080868707295433	0.0123469950216026	0.000836609804260927	0.066640104907107	0.533996909911598	-0.00720657245270336	NA	NA	NA	NA	NA	NA	NA	NA	NA	NA	NA	NA	NA	NA	NA	NA	NA	NA	NA	NA
B11T40R3M_CGCGTACGAGTA	-13.4673960528895	-15.7702409665387	2069	21790	0.927030748049564	2.51032583754016	B11T40R3M	M	DM	P40	B11	fixed	acinar	0.150432955526979	0.37093020399499	0.50965571412678	1.05507717744628	1.62642948645175	0.00272623394073856	0.00408968708676313	0.00429726377263986	0.0811937793866859	0.427833864713138	-0.10371800117093	NA	NA	NA	NA	NA	8.32681679567943	20.9183257063502	acinar	NA	NA	NA	NA	NA	NA	NA	NA	NA	NA	NA	NA
B11T40R3M_CGGATACCGGAC	-11.7451385673372	-14.1252055644621	1578	19002	0.615724660562046	1.78928533838543	B11T40R3M	M	DM	P40	B11	fixed	acinar	0.00987506410749395	0.122573185724088	0.65307307940471	0.796677288723163	1.38960662942601	2.51462662377838e-05	0.0123469950216026	0.0127899811630507	0.124059698647914	0.412701119880725	-0.33670918961878	NA	NA	NA	NA	NA	8.86596668207442	19.2483285156302	acinar	NA	NA	NA	NA	NA	NA	NA	NA	NA	NA	NA	NA
B11T40R3M_ATCGCTGCCTTG	-12.0949904510696	-17.0451206641693	1985	22979	0.787675703903564	2.12802994038035	B11T40R3M	M	DM	P40	B11	fixed	acinar	0.00272623394073856	0.159555753049593	0.413597814071341	0.623782912870613	1.23158422930313	0.0376366242533116	0.0123469950216026	0.000836609804260927	0.146681138636443	0.630931480603957	-0.0892714936013184	NA	NA	NA	NA	NA	11.5085526146633	20.2260676512753	acinar	NA	NA	NA	NA	NA	NA	NA	NA	NA	NA	NA	NA
B11T40R3M_GCGATGCCCATC	-12.2994602462345	-17.1968426665296	2168	23024	1.43763029881862	2.42790132036136	B11T40R3M	M	DM	P40	B11	fixed	acinar	0.0376366242533116	0.159555753049593	0.413597814071341	0.70306644845801	1.29132445000066	0.0839840408090113	0.0123469950216026	0.0152067866951721	0.19675701012227	0.715207332338066	-0.0823726326118163	NA	NA	NA	NA	NA	11.4670933732663	20.3444832344341	acinar	NA	NA	NA	NA	NA	NA	NA	NA	NA	NA	NA	NA
B11T40R3M_GACCCTCAGTTA	-11.7742192923063	-14.8534605284145	1731	20573	0.923540562873669	2.00262479949448	B11T40R3M	M	DM	P40	B11	fixed	acinar	0.00179173152912752	0.37093020399499	0.65307307940471	1.05895902765096	1.72592688099333	0.00272623394073856	0.000280121644178295	0.0127899811630507	0.203287241973639	0.388393289891756	-0.245525471658259	NA	NA	NA	NA	NA	9.64012302209299	19.5429219865304	acinar	NA	NA	NA	NA	NA	NA	NA	NA	NA	NA	NA	NA
B11T40R3M_AATGTTGCCTAG	-13.3101013475064	-19.2556050519579	2520	27395	0.850520167913853	2.96039423252418	B11T40R3M	M	DM	P40	B11	fixed	acinar	0.00987506410749395	0.25113537430693	0.413597814071341	0.82113618922364	1.71243800956188	0.0080868707295433	0.0159453593945192	0.000836609804260927	0.075077164261821	0.601221335347313	-0.00838553900414335	NA	NA	NA	NA	NA	NA	NA	NA	NA	NA	NA	NA	NA	NA	NA	NA	NA	NA	NA	NA
B11T40R3M_AGGAGCTATGTC	-12.0773253955957	-16.9501337693887	1716	21508	0.757857541379952	1.53431281383671	B11T40R3M	M	DM	P40	B11	fixed	acinar	0.0080868707295433	0.0908898827954564	0.169034940250321	0.527254441928807	1.52568808117086	0.00272623394073856	0.00408968708676313	0.000836609804260927	0.354603553486304	0.495772381153646	-0.0936439467960507	NA	NA	NA	NA	NA	11.3486297320762	20.1357569239277	acinar	NA	NA	NA	NA	NA	NA	NA	NA	NA	NA	NA	NA
B11T40R3M_TGCAGATTTTAT	-11.5284191577015	-14.7781846730719	1887	19205	1.10908617547514	1.77557927623015	B11T40R3M	M	DM	P40	B11	fixed	acinar	0.00272623394073856	0.307010025667526	0.50965571412678	0.901820019917741	1.54702193357875	2.51462662377838e-05	0.000938229138983768	0.000333100319755163	0.0934580118790971	0.376495057598047	-0.254036616742961	NA	NA	NA	NA	NA	9.86783097943889	19.7039171158974	acinar	NA	NA	NA	NA	NA	NA	NA	NA	NA	NA	NA	NA
B11T40R3M_CGTTACGGAACC	-11.8012182545785	-15.8601113401342	1886	20430	1.30690161527166	2.59911894273128	B11T40R3M	M	DM	P40	B11	fixed	acinar	0.113200961798759	0.0423255107035886	0.0438327184162281	0.617922170396412	1.70069957581688	0.00179173152912752	0.0750876394076224	0.000333100319755163	0.10610086756945	0.408655841219696	-0.143126710336881	NA	NA	NA	NA	NA	12.7355960800382	19.2122223316924	acinar	NA	NA	NA	NA	NA	NA	NA	NA	NA	NA	NA	NA
B11T40R3M_TGGAATCGTATT	-9.56959596523877	-16.6393240102869	2031	20779	0.871071755137399	2.21858607247702	B11T40R3M	M	DM	P40	B11	fixed	acinar	0.113200961798759	0.0250719758938324	0.50965571412678	0.789248575463668	1.52373208934213	0.0190158173208311	0.00408968708676313	0.000836609804260927	0.208668511705717	0.492200643584344	0.205653252484232	NA	NA	NA	NA	NA	11.2345932946768	19.4153550432567	acinar	NA	NA	NA	NA	NA	NA	NA	NA	NA	NA	NA	NA
B11T40R3M_GTGATCTCTACT	-11.9558952109111	-16.3809155955548	1737	22146	0.898582136728981	1.68427707035131	B11T40R3M	M	DM	P40	B11	fixed	acinar	0.0080868707295433	0.25113537430693	0.50965571412678	0.827196014985625	1.53929301204746	0.00272623394073856	0.000938229138983768	0.00429726377263986	0.192715368667841	0.396606357311369	-0.11864058651485	NA	NA	NA	NA	NA	11.0980582202528	20.3092863404436	acinar	NA	NA	NA	NA	NA	NA	NA	NA	NA	NA	NA	NA
B11T40R3M_TGAGGCTCCCAA	-11.6441383919908	-15.0228975342921	1665	19707	0.735779164763789	2.16674278175268	B11T40R3M	M	DM	P40	B11	fixed	acinar	0.00987506410749395	0.635560235280115	0.50965571412678	1.16803518088653	1.86643414942435	0.0376366242533116	0.000938229138983768	0.0291542655468491	0.132588869675584	0.350201637192259	-0.223578563241447	NA	NA	NA	NA	NA	9.99317550507094	19.6801921084419	acinar	NA	NA	NA	NA	NA	NA	NA	NA	NA	NA	NA	NA
[truncated: 26,713 more rows]
